# Supplementary material for: SEI growth on Lithium metal anodes in solid-state batteries quantified with coulometric titration time analysis
Source: Nat Commun. 2023 Oct 31;14:6946. doi: 10.1038/s41467-023-42512-y (PMC10618476; doi:10.1038/s41467-023-42512-y)
Supplement: Supplementary file 3 — Source Data [file 41467_2023_42512_MOESM3_ESM.xlsx]

## Sheet: Figure 1 abc
	Figure 1a,b,c	Figure 1a,b,c
	Time (h)	Voltage (V)
	0	2.4534
	0	1.979
	0.0001	1.7727
	0.0001	1.7074
	0.0001	1.6564
	0.0001	1.6131
	0.0002	1.5742
	0.0002	1.538
	0.0002	1.504
	0.0002	1.4715
	0.0003	1.4398
	0.0003	1.4092
	0.0003	1.3799
	0.0003	1.3514
	0.0004	1.3244
	0.0004	1.2989
	0.0004	1.2744
	0.0004	1.2519
	0.0005	1.2307
	0.0005	1.2109
	0.0005	1.1921
	0.0005	1.1749
	0.0006	1.1581
	0.0006	1.1422
	0.0006	1.1274
	0.0006	1.1134
	0.0007	1.1004
	0.0007	1.0874
	0.0007	1.0757
	0.0007	1.0644
	0.0008	1.0542
	0.0008	1.0441
	0.0008	1.0346
	0.0008	1.0259
	0.0009	1.0168
	0.0009	1.0084
	0.0009	1.0008
	0.0009	0.9936
	0.001	0.9867
	0.001	0.9805
	0.001	0.9748
	0.0011	0.9693
	0.0011	0.9643
	0.0011	0.9596
	0.0011	0.9551
	0.0012	0.951
	0.0012	0.9471
	0.0012	0.9431
	0.0013	0.9396
	0.0013	0.9359
	0.0013	0.9329
	0.0014	0.9292
	0.0014	0.9261
	0.0014	0.9231
	0.0015	0.9199
	0.0015	0.9165
	0.0016	0.9135
	0.0016	0.9106
	0.0016	0.9081
	0.0017	0.9052
	0.0017	0.9025
	0.0017	0.8996
	0.0018	0.8965
	0.0018	0.8938
	0.0018	0.8914
	0.0019	0.8886
	0.0019	0.8859
	0.0019	0.8831
	0.002	0.8807
	0.002	0.8781
	0.0021	0.8753
	0.0021	0.8729
	0.0021	0.8703
	0.0022	0.8677
	0.0022	0.8651
	0.0022	0.8627
	0.0023	0.8599
	0.0023	0.8572
	0.0024	0.8549
	0.0024	0.8523
	0.0024	0.8499
	0.0025	0.8473
	0.0025	0.845
	0.0026	0.8427
	0.0026	0.8404
	0.0026	0.8381
	0.0027	0.8357
	0.0027	0.8331
	0.0028	0.8306
	0.0028	0.8283
	0.0028	0.8262
	0.0029	0.8239
	0.0029	0.8215
	0.003	0.8192
	0.003	0.817
	0.0031	0.8148
	0.0031	0.8122
	0.0031	0.81
	0.0032	0.8079
	0.0032	0.8054
	0.0033	0.8032
	0.0033	0.8009
	0.0034	0.7987
	0.0034	0.7963
	0.0034	0.7939
	0.0035	0.7917
	0.0035	0.7899
	0.0036	0.7877
	0.0036	0.7858
	0.0036	0.7836
	0.0037	0.7812
	0.0037	0.7792
	0.0038	0.7768
	0.0038	0.7745
	0.0039	0.772
	0.0039	0.77
	0.0039	0.7681
	0.004	0.7658
	0.004	0.7638
	0.0041	0.7615
	0.0041	0.7592
	0.0042	0.7569
	0.0042	0.7546
	0.0042	0.752
	0.0043	0.7499
	0.0043	0.7476
	0.0044	0.7452
	0.0044	0.743
	0.0045	0.7407
	0.0045	0.7383
	0.0046	0.7362
	0.0046	0.7336
	0.0046	0.7314
	0.0047	0.7293
	0.0047	0.727
	0.0048	0.7247
	0.0048	0.7223
	0.0048	0.72
	0.0049	0.7177
	0.0049	0.7156
	0.005	0.7133
	0.005	0.711
	0.0051	0.7087
	0.0051	0.7066
	0.0051	0.7044
	0.0052	0.702
	0.0052	0.6997
	0.0053	0.6977
	0.0053	0.6956
	0.0053	0.6936
	0.0054	0.6913
	0.0054	0.689
	0.0055	0.6866
	0.0055	0.6841
	0.0056	0.6818
	0.0056	0.6794
	0.0056	0.677
	0.0057	0.6745
	0.0057	0.6721
	0.0058	0.6698
	0.0058	0.6672
	0.0059	0.6651
	0.0059	0.6628
	0.0059	0.6606
	0.006	0.658
	0.006	0.6559
	0.0061	0.6535
	0.0061	0.6513
	0.0062	0.649
	0.0062	0.6471
	0.0062	0.6451
	0.0063	0.6423
	0.0063	0.6403
	0.0064	0.6381
	0.0064	0.6359
	0.0065	0.6336
	0.0065	0.6316
	0.0066	0.6295
	0.0066	0.6274
	0.0066	0.6254
	0.0067	0.6231
	0.0067	0.621
	0.0068	0.619
	0.0068	0.6168
	0.0069	0.6147
	0.0069	0.6126
	0.0069	0.6104
	0.007	0.6081
	0.007	0.6063
	0.0071	0.6042
	0.0071	0.6023
	0.0072	0.6002
	0.0072	0.5981
	0.0073	0.5961
	0.0073	0.5941
	0.0074	0.592
	0.0074	0.5898
	0.0074	0.5879
	0.0075	0.5856
	0.0076	0.5833
	0.0076	0.5813
	0.0076	0.5795
	0.0077	0.5775
	0.0077	0.5755
	0.0078	0.5735
	0.0078	0.5717
	0.0079	0.5697
	0.0079	0.568
	0.008	0.5662
	0.008	0.5642
	0.0081	0.5622
	0.0081	0.5605
	0.0082	0.5589
	0.0082	0.5569
	0.0083	0.5546
	0.0083	0.5528
	0.0084	0.5506
	0.0084	0.5489
	0.0084	0.547
	0.0085	0.5451
	0.0086	0.5431
	0.0086	0.5413
	0.0086	0.5393
	0.0087	0.5377
	0.0087	0.536
	0.0088	0.5343
	0.0088	0.5325
	0.0089	0.5305
	0.0089	0.5288
	0.009	0.527
	0.009	0.5251
	0.0091	0.5232
	0.0091	0.5213
	0.0092	0.5192
	0.0093	0.5174
	0.0093	0.5155
	0.0094	0.5138
	0.0094	0.5122
	0.0095	0.5106
	0.0095	0.5088
	0.0096	0.507
	0.0096	0.505
	0.0097	0.5033
	0.0097	0.5015
	0.0098	0.4997
	0.0098	0.498
	0.0099	0.4963
	0.0099	0.4946
	0.01	0.4929
	0.01	0.491
	0.0101	0.4893
	0.0102	0.4874
	0.0102	0.4858
	0.0103	0.4839
	0.0103	0.4824
	0.0104	0.4806
	0.0104	0.4788
	0.0105	0.4769
	0.0105	0.4752
	0.0106	0.4731
	0.0107	0.4711
	0.0107	0.4693
	0.0107	0.4676
	0.0108	0.4656
	0.0109	0.4635
	0.0109	0.4617
	0.011	0.46
	0.011	0.4582
	0.0111	0.4565
	0.0111	0.4548
	0.0112	0.453
	0.0113	0.4513
	0.0113	0.4495
	0.0114	0.4476
	0.0114	0.4459
	0.0115	0.4444
	0.0115	0.443
	0.0116	0.4412
	0.0116	0.4397
	0.0117	0.4379
	0.0118	0.436
	0.0118	0.4345
	0.0119	0.433
	0.0119	0.4314
	0.012	0.4295
	0.012	0.4275
	0.0121	0.4257
	0.0122	0.4238
	0.0122	0.422
	0.0123	0.42
	0.0124	0.4185
	0.0124	0.4168
	0.0125	0.4151
	0.0125	0.4133
	0.0126	0.4118
	0.0127	0.4101
	0.0127	0.4086
	0.0128	0.4066
	0.0128	0.4046
	0.0129	0.4029
	0.013	0.4014
	0.013	0.3997
	0.0131	0.3982
	0.0131	0.3964
	0.0132	0.3947
	0.0132	0.393
	0.0133	0.3915
	0.0134	0.3898
	0.0134	0.3884
	0.0135	0.3867
	0.0136	0.3848
	0.0136	0.3831
	0.0137	0.3812
	0.0137	0.3797
	0.0138	0.378
	0.0139	0.3764
	0.0139	0.3745
	0.014	0.3729
	0.0141	0.3712
	0.0141	0.3695
	0.0142	0.3678
	0.0143	0.366
	0.0143	0.3648
	0.0144	0.3634
	0.0144	0.3619
	0.0145	0.3602
	0.0146	0.3587
	0.0146	0.357
	0.0147	0.3553
	0.0147	0.3536
	0.0148	0.3519
	0.0149	0.3507
	0.0149	0.3492
	0.015	0.3475
	0.015	0.3462
	0.0151	0.3446
	0.0152	0.3433
	0.0152	0.3419
	0.0153	0.3405
	0.0153	0.3385
	0.0154	0.337
	0.0155	0.3352
	0.0156	0.3335
	0.0156	0.3317
	0.0157	0.3301
	0.0158	0.3286
	0.0158	0.3272
	0.0159	0.3254
	0.016	0.3239
	0.016	0.3225
	0.0161	0.3213
	0.0161	0.3198
	0.0162	0.3181
	0.0163	0.3169
	0.0163	0.3149
	0.0164	0.3135
	0.0165	0.312
	0.0165	0.3103
	0.0166	0.3088
	0.0167	0.3074
	0.0167	0.306
	0.0168	0.3043
	0.0169	0.3025
	0.0169	0.301
	0.017	0.2995
	0.0171	0.2979
	0.0171	0.2966
	0.0172	0.295
	0.0173	0.2935
	0.0173	0.292
	0.0174	0.2905
	0.0175	0.2891
	0.0176	0.2876
	0.0176	0.2862
	0.0177	0.2847
	0.0177	0.2833
	0.0178	0.2818
	0.0179	0.2804
	0.0179	0.279
	0.018	0.2775
	0.0181	0.2758
	0.0182	0.2743
	0.0182	0.2726
	0.0183	0.2711
	0.0184	0.2692
	0.0185	0.2677
	0.0186	0.2662
	0.0186	0.2648
	0.0187	0.2631
	0.0188	0.2616
	0.0188	0.2602
	0.0189	0.2587
	0.019	0.2572
	0.0191	0.2557
	0.0191	0.2544
	0.0192	0.2531
	0.0193	0.2515
	0.0193	0.25
	0.0194	0.2486
	0.0195	0.2471
	0.0196	0.2457
	0.0196	0.2445
	0.0197	0.2432
	0.0198	0.2416
	0.0198	0.2401
	0.0199	0.2384
	0.02	0.2372
	0.0201	0.2354
	0.0201	0.2338
	0.0202	0.2326
	0.0203	0.2313
	0.0204	0.23
	0.0204	0.2284
	0.0205	0.2271
	0.0206	0.2259
	0.0206	0.2245
	0.0207	0.2227
	0.0208	0.221
	0.0209	0.2195
	0.021	0.2181
	0.0211	0.2168
	0.0211	0.2155
	0.0212	0.2142
	0.0213	0.2129
	0.0213	0.2114
	0.0214	0.21
	0.0215	0.2087
	0.0216	0.2071
	0.0217	0.2055
	0.0217	0.2041
	0.0218	0.2026
	0.0219	0.2012
	0.022	0.1998
	0.0221	0.198
	0.0222	0.1966
	0.0222	0.1951
	0.0223	0.1937
	0.0224	0.1922
	0.0225	0.191
	0.0225	0.1897
	0.0226	0.1882
	0.0227	0.1868
	0.0228	0.1855
	0.0229	0.1841
	0.0229	0.1826
	0.023	0.1809
	0.0231	0.1794
	0.0232	0.178
	0.0233	0.1765
	0.0234	0.1751
	0.0234	0.1737
	0.0235	0.1724
	0.0236	0.1713
	0.0237	0.1698
	0.0238	0.1684
	0.0238	0.1672
	0.0239	0.1659
	0.024	0.1647
	0.0241	0.163
	0.0241	0.1617
	0.0242	0.1603
	0.0243	0.1589
	0.0244	0.1572
	0.0245	0.1559
	0.0246	0.1547
	0.0247	0.1534
	0.0247	0.1522
	0.0248	0.1508
	0.0249	0.1495
	0.025	0.1479
	0.0251	0.1466
	0.0251	0.145
	0.0252	0.1435
	0.0253	0.142
	0.0254	0.1408
	0.0255	0.1394
	0.0256	0.1382
	0.0257	0.1369
	0.0257	0.1356
	0.0258	0.1344
	0.0259	0.133
	0.026	0.1316
	0.0261	0.1301
	0.0262	0.1287
	0.0262	0.1273
	0.0263	0.1263
	0.0264	0.1247
	0.0265	0.1232
	0.0266	0.1215
	0.0267	0.1203
	0.0268	0.1192
	0.0269	0.1177
	0.027	0.1164
	0.027	0.115
	0.0271	0.1138
	0.0272	0.1122
	0.0273	0.1109
	0.0274	0.1096
	0.0275	0.1081
	0.0276	0.1064
	0.0277	0.1049
	0.0278	0.1037
	0.0279	0.1026
	0.028	0.1012
	0.028	0.1
	0.0281	0.0986
	0.0282	0.0973
	0.0283	0.0959
	0.0284	0.0942
	0.0285	0.0929
	0.0286	0.0913
	0.0287	0.09
	0.0288	0.0886
	0.0289	0.0872
	0.029	0.0857
	0.0291	0.0842
	0.0292	0.0829
	0.0293	0.0816
	0.0294	0.0802
	0.0295	0.0787
	0.0296	0.0773
	0.0297	0.0758
	0.0298	0.0745
	0.0299	0.073
	0.03	0.0713
	0.0301	0.07
	0.0302	0.0686
	0.0303	0.0672
	0.0304	0.066
	0.0305	0.0645
	0.0306	0.0629
	0.0307	0.0616
	0.0308	0.0603
	0.0309	0.0588
	0.031	0.0575
	0.0311	0.0562
	0.0312	0.055
	0.0313	0.0538
	0.0314	0.0524
	0.0315	0.0512
	0.0316	0.0498
	0.0317	0.0486
	0.0318	0.0471
	0.0319	0.0459
	0.032	0.0448
	0.0321	0.0434
	0.0322	0.0422
	0.0324	0.041
	0.0324	0.0393
	0.0326	0.0379
	0.0327	0.0365
	0.0328	0.0353
	0.0329	0.0341
	0.033	0.0327
	0.0331	0.0314
	0.0332	0.0301
	0.0333	0.0286
	0.0334	0.0275
	0.0335	0.0262
	0.0336	0.0248
	0.0337	0.0236
	0.0338	0.0217
	0.034	0.0202
	0.0341	0.0188
	0.0342	0.0173
	0.0343	0.0161
	0.0344	0.0146
	0.0346	0.0132
	0.0347	0.0117
	0.0348	0.0103
	0.0349	0.0092
	0.035	0.0079
	0.0351	0.0066
	0.0352	0.0054
	0.0353	0.004
	0.0354	0.0027
	0.0355	0.0014
	0.0356	0.0002
	0.0357	-0.0014
	0.0359	-0.0028
	0.036	-0.004
	0.0361	-0.0056
	0.0362	-0.0071
	0.0363	-0.0086
	0.0364	-0.01
	0.0365	-0.0114
	0.0367	-0.0126
	0.0368	-0.014
	0.0369	-0.0153
	0.037	-0.0167
	0.0371	-0.0179
	0.0373	-0.0193
	0.0374	-0.0207
	0.0378	-0.0195
	0.038	-0.0181
	0.0392	-0.0169
	0.0469	-0.0156
	0.0617	-0.0146
	0.0706	-0.0135
	0.0775	-0.0124
	0.088	-0.0114
	0.1	-0.0103
	0.1	-0.0063
	0.1001	-0.0033
	0.1001	-0.0021
	0.1004	-0.0008
	0.101	0.0002
	0.1019	0.0016
	0.1028	0.0019
	0.1028	0.0021
	0.1361	0.0083
	0.168	0.0184
	0.1697	0.0285
	0.1703	0.0387
	0.1706	0.0491
	0.1706	0.05
	0.1706	0.026
	0.1707	-0.0118
	0.1707	-0.0228
	0.1708	-0.0205
	0.1708	-0.0163
	0.1709	-0.0146
	0.1709	-0.0124
	0.171	-0.0112
	0.1712	-0.0101
	0.1717	-0.0091
	0.1786	-0.0101
	0.2315	-0.0091
	0.2706	-0.0091
	0.2706	-0.0054
	0.2707	-0.0037
	0.2708	-0.0025
	0.2711	-0.0013
	0.2718	-0.0002
	0.2732	0.0008
	0.2734	0.0008
	0.2734	0.0008
	0.3068	0.0047
	0.3401	0.0048
	0.3734	0.0053
	0.4068	0.0054
	0.4401	0.0059
	0.4734	0.0063
	0.5068	0.0066
	0.5401	0.0074
	0.5734	0.0091
	0.6068	0.0121
	0.6195	0.0225
	0.6212	0.0329
	0.6221	0.0431
	0.6226	0.05
	0.6226	0.0256
	0.6227	-0.0141
	0.6227	-0.0253
	0.6228	-0.0208
	0.6228	-0.0156
	0.6228	-0.013
	0.6229	-0.0118
	0.623	-0.0108
	0.6232	-0.0092
	0.6238	-0.008
	0.6254	-0.0069
	0.6401	-0.008
	0.6463	-0.0091
	0.651	-0.0101
	0.6647	-0.0114
	0.7074	-0.0103
	0.7226	-0.0103
	0.7226	-0.0065
	0.7227	-0.005
	0.723	-0.0039
	0.7235	-0.0028
	0.7247	-0.0018
	0.7254	-0.0014
	0.7254	-0.0011
	0.7587	0.0028
	0.7921	0.0039
	0.8254	0.0039
	0.8587	0.0042
	0.8921	0.0043
	0.9254	0.0042
	0.9587	0.0043
	0.9921	0.0048
	1.0254	0.0048
	1.0587	0.0051
	1.0921	0.0053
	1.1254	0.0056
	1.1587	0.0056
	1.1921	0.0059
	1.2254	0.006
	1.2587	0.0063
	1.2921	0.0068
	1.3254	0.0066
	1.3587	0.0071
	1.3921	0.0074
	1.4254	0.0083
	1.4587	0.0097
	1.4921	0.0126
	1.5062	0.0228
	1.5086	0.0332
	1.5102	0.0437
	1.511	0.05
	1.511	0.0256
	1.511	-0.015
	1.511	-0.0271
	1.5111	-0.0184
	1.5111	-0.0134
	1.5111	-0.0108
	1.5113	-0.0092
	1.5115	-0.0082
	1.5122	-0.0071
	1.5143	-0.006
	1.5286	-0.0071
	1.5339	-0.0082
	1.5399	-0.0094
	1.546	-0.0105
	1.5546	-0.0115
	1.5691	-0.0126
	1.611	-0.0118
	1.611	-0.0083
	1.611	-0.0069
	1.6113	-0.0057
	1.6117	-0.0047
	1.6131	-0.0036
	1.6137	-0.0033
	1.6137	-0.0033
	1.6471	0.0001
	1.6804	0.0014
	1.7137	0.0025
	1.7471	0.0033
	1.7804	0.0034
	1.8137	0.0037
	1.8471	0.0036
	1.8804	0.0037
	1.9137	0.0039
	1.9471	0.0039
	1.9804	0.0039
	2.0137	0.004
	2.0471	0.0042
	2.0804	0.0045
	2.1137	0.0042
	2.1471	0.0045
	2.1804	0.0045
	2.2137	0.0043
	2.2471	0.0047
	2.2804	0.0047
	2.3137	0.0048
	2.3471	0.005
	2.3804	0.005
	2.4137	0.0053
	2.4471	0.0054
	2.4804	0.0053
	2.5137	0.0054
	2.5471	0.0057
	2.5804	0.0057
	2.6137	0.0059
	2.6471	0.006
	2.6804	0.0062
	2.7137	0.0062
	2.7471	0.0066
	2.7804	0.0065
	2.8137	0.0068
	2.8471	0.0076
	2.8804	0.0082
	2.9137	0.0095
	2.9471	0.0121
	2.9686	0.0224
	2.9722	0.0326
	2.9763	0.0428
	2.9781	0.05
	2.9781	0.026
	2.9782	-0.015
	2.9782	-0.0286
	2.9782	-0.0192
	2.9783	-0.0153
	2.9783	-0.0124
	2.9784	-0.0106
	2.9786	-0.0095
	2.9787	-0.0082
	2.9792	-0.0069
	2.9799	-0.0057
	2.9896	-0.0068
	2.9977	-0.008
	3.0043	-0.0091
	3.009	-0.0103
	3.0162	-0.0114
	3.0261	-0.0124
	3.0519	-0.0135
	3.0781	-0.0135
	3.0781	-0.0105
	3.0782	-0.0088
	3.0783	-0.0077
	3.0787	-0.0066
	3.0794	-0.0056
	3.0809	-0.0045
	3.0809	-0.0047
	3.1143	-0.0014
	3.1476	-0.0007
	3.1809	0.0004
	3.2143	0.001
	3.2476	0.0018
	3.2809	0.0022
	3.3143	0.0027
	3.3476	0.0031
	3.3809	0.003
	3.4143	0.0036
	3.4476	0.0036
	3.4809	0.0033
	3.5143	0.0036
	3.5476	0.0034
	3.5809	0.0037
	3.6143	0.0034
	3.6476	0.0037
	3.6809	0.0039
	3.7143	0.0039
	3.7476	0.0039
	3.7809	0.004
	3.8143	0.004
	3.8476	0.0042
	3.8809	0.0042
	3.9143	0.0039
	3.9476	0.0042
	3.9809	0.0043
	4.0143	0.0043
	4.0476	0.0045
	4.0809	0.0042
	4.1143	0.0047
	4.1476	0.0047
	4.1809	0.0045
	4.2143	0.0047
	4.2476	0.0047
	4.2809	0.0047
	4.3143	0.0051
	4.3476	0.005
	4.3809	0.005
	4.4143	0.0047
	4.4476	0.005
	4.4809	0.0051
	4.5143	0.0051
	4.5476	0.0054
	4.5809	0.0053
	4.6143	0.0053
	4.6476	0.0054
	4.6809	0.0054
	4.7143	0.0056
	4.7476	0.0057
	4.7809	0.0057
	4.8143	0.0059
	4.8476	0.0059
	4.8809	0.006
	4.9143	0.0057
	4.9476	0.006
	4.9809	0.006
	5.0143	0.0065
	5.0476	0.0063
	5.0809	0.0065
	5.1143	0.0069
	5.1476	0.0069
	5.1809	0.0076
	5.2143	0.008
	5.2476	0.0092
	5.2809	0.0114
	5.3121	0.0214
	5.3178	0.0315
	5.3247	0.0416
	5.3314	0.05
	5.3314	0.0265
	5.3315	-0.0143
	5.3315	-0.0289
	5.3315	-0.0307
	5.3316	-0.0166
	5.3316	-0.0132
	5.3316	-0.0106
	5.3317	-0.0094
	5.3319	-0.0083
	5.3326	-0.0072
	5.334	-0.0062
	5.3492	-0.0072
	5.3566	-0.0083
	5.363	-0.0094
	5.3698	-0.0105
	5.3811	-0.0115
	5.3924	-0.0127
	5.4164	-0.0138
	5.4314	-0.014
	5.4314	-0.0106
	5.4315	-0.0092
	5.4317	-0.008
	5.4322	-0.0069
	5.4333	-0.0057
	5.4342	-0.0054
	5.4342	-0.0053
	5.4675	-0.0027
	5.5009	-0.0016
	5.5342	-0.0008
	5.5675	-0.0004
	5.6009	0.0001
	5.6342	0.0007
	5.6675	0.001
	5.7009	0.0016
	5.7342	0.0022
	5.7675	0.0021
	5.8009	0.0024
	5.8342	0.0027
	5.8675	0.003
	5.9009	0.0031
	5.9342	0.0034
	5.9675	0.0033
	6.0009	0.0034
	6.0342	0.0033
	6.0675	0.0033
	6.1009	0.0033
	6.1342	0.0034
	6.1675	0.0036
	6.2009	0.0036
	6.2342	0.0036
	6.2675	0.0036
	6.3009	0.0037
	6.3342	0.0039
	6.3675	0.0037
	6.4009	0.0039
	6.4342	0.0037
	6.4675	0.0039
	6.5009	0.0039
	6.5342	0.0039
	6.5675	0.004
	6.6009	0.004
	6.6342	0.004
	6.6675	0.0039
	6.7009	0.0039
	6.7342	0.004
	6.7675	0.004
	6.8009	0.004
	6.8342	0.0042
	6.8675	0.0042
	6.9009	0.0042
	6.9342	0.0043
	6.9675	0.0045
	7.0009	0.0043
	7.0342	0.0045
	7.0675	0.0043
	7.1009	0.0045
	7.1342	0.0045
	7.1675	0.0045
	7.2009	0.0045
	7.2342	0.005
	7.2675	0.0048
	7.3009	0.0048
	7.3342	0.0047
	7.3675	0.005
	7.4009	0.0048
	7.4342	0.005
	7.4675	0.005
	7.5009	0.0051
	7.5342	0.0053
	7.5675	0.0051
	7.6009	0.0053
	7.6342	0.0051
	7.6675	0.0053
	7.7009	0.0051
	7.7342	0.0053
	7.7675	0.0057
	7.8009	0.0054
	7.8342	0.0056
	7.8675	0.0056
	7.9009	0.0056
	7.9342	0.0057
	7.9675	0.0059
	8.0009	0.0057
	8.0342	0.0062
	8.0675	0.006
	8.1009	0.0063
	8.1342	0.0062
	8.1675	0.0065
	8.2009	0.0065
	8.2342	0.0068
	8.2675	0.0068
	8.3009	0.0072
	8.3342	0.0072
	8.3675	0.0077
	8.4009	0.0082
	8.4342	0.0089
	8.4675	0.0105
	8.5009	0.0141
	8.5293	0.0242
	8.5418	0.0344
	8.5475	0.0445
	8.5505	0.05
	8.5505	0.0271
	8.5505	-0.0135
	8.5506	-0.0291
	8.5506	-0.0167
	8.5507	-0.0114
	8.5507	-0.0098
	8.5509	-0.0082
	8.551	-0.0071
	8.5527	-0.006
	8.5613	-0.0071
	8.5731	-0.0082
	8.5797	-0.0092
	8.5867	-0.0103
	8.5975	-0.0114
	8.6079	-0.0126
	8.622	-0.0137
	8.6505	-0.0141
	8.6505	-0.0109
	8.6506	-0.0097
	8.6507	-0.0086
	8.6512	-0.0076
	8.6522	-0.0063
	8.6533	-0.0059
	8.6533	-0.0056
	8.6866	-0.0031
	8.7199	-0.0021
	8.7533	-0.0016
	8.7866	-0.0011
	8.8199	-0.0005
	8.8533	-0.0004
	8.8866	0.0001
	8.9199	0.0002
	8.9533	0.0005
	8.9866	0.0005
	9.0199	0.001
	9.0533	0.0014
	9.0866	0.0018
	9.1199	0.0019
	9.1533	0.0022
	9.1866	0.0025
	9.2199	0.0025
	9.2533	0.0028
	9.2866	0.0031
	9.3199	0.0031
	9.3533	0.0031
	9.3866	0.003
	9.4199	0.0033
	9.4533	0.0031
	9.4866	0.0033
	9.5199	0.0034
	9.5533	0.0034
	9.5866	0.0034
	9.6199	0.0034
	9.6533	0.0036
	9.6866	0.0034
	9.7199	0.0036
	9.7533	0.0034
	9.7866	0.0037
	9.8199	0.0036
	9.8533	0.0036
	9.8866	0.0034
	9.9199	0.0036
	9.9533	0.0036
	9.9866	0.0036
	10.0199	0.0034
	10.0533	0.0034
	10.0866	0.0037
	10.1199	0.0036
	10.1533	0.0037
	10.1866	0.0037
	10.2199	0.0037
	10.2533	0.0037
	10.2866	0.0039
	10.3199	0.004
	10.3533	0.0039
	10.3866	0.004
	10.4199	0.0039
	10.4533	0.0039
	10.4866	0.0042
	10.5199	0.0042
	10.5533	0.004
	10.5866	0.0042
	10.6199	0.0042
	10.6533	0.004
	10.6866	0.0043
	10.7199	0.0043
	10.7533	0.0043
	10.7866	0.0043
	10.8199	0.0042
	10.8533	0.0043
	10.8866	0.0047
	10.9199	0.0047
	10.9533	0.0047
	10.9866	0.0045
	11.0199	0.0047
	11.0533	0.0047
	11.0866	0.0048
	11.1199	0.0045
	11.1533	0.0048
	11.1866	0.0048
	11.2199	0.005
	11.2533	0.0047
	11.2866	0.0047
	11.3199	0.005
	11.3533	0.0047
	11.3866	0.0051
	11.4199	0.005
	11.4533	0.0051
	11.4866	0.0048
	11.5199	0.0053
	11.5533	0.0053
	11.5866	0.0054
	11.6199	0.0054
	11.6533	0.0053
	11.6866	0.0053
	11.7199	0.0056
	11.7533	0.0056
	11.7866	0.0054
	11.8199	0.0054
	11.8533	0.0054
	11.8866	0.0054
	11.9199	0.0057
	11.9533	0.0056
	11.9866	0.0057
	12.0199	0.0059
	12.0533	0.0059
	12.0866	0.006
	12.1199	0.006
	12.1533	0.0062
	12.1866	0.0063
	12.2199	0.0062
	12.2533	0.0063
	12.2866	0.0063
	12.3199	0.0065
	12.3533	0.0068
	12.3866	0.0071
	12.4199	0.0074
	12.4533	0.0076
	12.4866	0.008
	12.5199	0.0091
	12.5533	0.0098
	12.5866	0.0114
	12.6199	0.0126
	12.6533	0.019
	12.6594	0.0292
	12.6677	0.0394
	12.6812	0.0495
	12.6814	0.05
	12.6814	0.0268
	12.6814	-0.0127
	12.6814	-0.0282
	12.6815	-0.0306
	12.6815	-0.0219
	12.6815	-0.0146
	12.6816	-0.0115
	12.6817	-0.0094
	12.6817	-0.008
	12.6819	-0.0066
	12.7022	-0.0077
	12.7113	-0.0089
	12.7176	-0.01
	12.7258	-0.0111
	12.7338	-0.0121
	12.7436	-0.0132
	12.7625	-0.0143
	12.7814	-0.0144
	12.7814	-0.0117
	12.7814	-0.01
	12.7816	-0.0088
	12.7821	-0.0077
	12.7832	-0.0066
	12.7842	-0.0059
	12.7842	-0.0062
	12.8175	-0.0033
	12.8508	-0.0027
	12.8842	-0.0022
	12.9175	-0.0016
	12.9508	-0.0014
	12.9842	-0.0011
	13.0175	-0.0007
	13.0508	-0.0004
	13.0842	-0.0002
	13.1175	0.0001
	13.1508	0.0002
	13.1842	0.0004
	13.2175	0.0007
	13.2508	0.0007
	13.2842	0.0011
	13.3175	0.0013
	13.3508	0.0016
	13.3842	0.0018
	13.4175	0.0019
	13.4508	0.0024
	13.4842	0.0022
	13.5175	0.0027
	13.5508	0.0027
	13.5842	0.0028
	13.6175	0.0028
	13.6508	0.003
	13.6842	0.003
	13.7175	0.0031
	13.7508	0.0033
	13.7842	0.0031
	13.8175	0.0031
	13.8508	0.0031
	13.8842	0.003
	13.9175	0.0033
	13.9508	0.003
	13.9842	0.0033
	14.0175	0.0031
	14.0508	0.0033
	14.0842	0.0031
	14.1175	0.0034
	14.1508	0.0034
	14.1842	0.0034
	14.2175	0.0034
	14.2508	0.0034
	14.2842	0.0036
	14.3175	0.0034
	14.3508	0.0036
	14.3842	0.0036
	14.4175	0.0037
	14.4508	0.0036
	14.4842	0.0037
	14.5175	0.0036
	14.5508	0.0037
	14.5842	0.0036
	14.6175	0.0036
	14.6508	0.0036
	14.6842	0.0037
	14.7175	0.0039
	14.7508	0.0034
	14.7842	0.0037
	14.8175	0.0039
	14.8508	0.004
	14.8842	0.0039
	14.9175	0.0037
	14.9508	0.0037
	14.9842	0.0039
	15.0175	0.0039
	15.0508	0.0037
	15.0842	0.0042
	15.1175	0.0039
	15.1508	0.0039
	15.1842	0.0039
	15.2175	0.004
	15.2508	0.0042
	15.2842	0.0042
	15.3175	0.0042
	15.3508	0.0039
	15.3842	0.0042
	15.4175	0.0042
	15.4508	0.004
	15.4842	0.0042
	15.5175	0.0042
	15.5508	0.0042
	15.5842	0.0045
	15.6175	0.0045
	15.6508	0.0043
	15.6842	0.0045
	15.7175	0.0045
	15.7508	0.0045
	15.7842	0.0045
	15.8175	0.0045
	15.8508	0.0045
	15.8842	0.0043
	15.9175	0.0048
	15.9508	0.0047
	15.9842	0.0048
	16.0175	0.0047
	16.0508	0.0048
	16.0842	0.0048
	16.1175	0.0047
	16.1508	0.0048
	16.1842	0.005
	16.2175	0.0051
	16.2508	0.005
	16.2842	0.0047
	16.3175	0.005
	16.3508	0.0053
	16.3842	0.0051
	16.4175	0.005
	16.4508	0.0051
	16.4842	0.0051
	16.5175	0.0053
	16.5508	0.0051
	16.5842	0.0053
	16.6175	0.0051
	16.6508	0.0054
	16.6842	0.0053
	16.7175	0.0053
	16.7508	0.0054
	16.7842	0.0056
	16.8175	0.0054
	16.8508	0.0056
	16.8842	0.0057
	16.9175	0.0059
	16.9508	0.006
	16.9842	0.0057
	17.0175	0.0059
	17.0508	0.0059
	17.0842	0.0062
	17.1175	0.0062
	17.1508	0.0062
	17.1842	0.0063
	17.2175	0.0065
	17.2508	0.0068
	17.2842	0.0071
	17.3175	0.0074
	17.3508	0.0076
	17.3842	0.008
	17.4175	0.0086
	17.4508	0.0095
	17.4842	0.0103
	17.5175	0.0109
	17.5508	0.0123
	17.5842	0.0164
	17.6175	0.0222
	17.6508	0.0219
	17.6842	0.0298
	17.7013	0.0402
	17.7134	0.05
	17.7134	0.0272
	17.7135	-0.0129
	17.7135	-0.0283
	17.7135	-0.0317
	17.7136	-0.0253
	17.7136	-0.0158
	17.7136	-0.0112
	17.7137	-0.01
	17.7139	-0.0085
	17.7143	-0.0074
	17.7163	-0.0062
	17.7197	-0.0072
	17.7344	-0.0083
	17.7407	-0.0094
	17.7488	-0.0105
	17.7562	-0.0115
	17.7644	-0.0127
	17.7766	-0.0138
	17.8018	-0.0149
	17.8134	-0.0147
	17.8134	-0.0117
	17.8135	-0.0103
	17.8137	-0.0092
	17.814	-0.0082
	17.8149	-0.0071
	17.8162	-0.0065
	17.8162	-0.0066
	17.8496	-0.0039
	17.8829	-0.003
	17.9162	-0.0024
	17.9496	-0.0019
	17.9829	-0.0018
	18.0162	-0.0016
	18.0496	-0.0011
	18.0829	-0.001
	18.1162	-0.0007
	18.1496	-0.0004
	18.1829	-0.0002
	18.2162	0.0001
	18.2496	0.0001
	18.2829	0.0002
	18.3162	0.0004
	18.3496	0.0005
	18.3829	0.0007
	18.4162	0.001
	18.4496	0.0014
	18.4829	0.0013
	18.5162	0.0018
	18.5496	0.0018
	18.5829	0.0021
	18.6162	0.0022
	18.6496	0.0022
	18.6829	0.0025
	18.7162	0.0027
	18.7496	0.0027
	18.7829	0.0028
	18.8162	0.0028
	18.8496	0.003
	18.8829	0.003
	18.9162	0.0031
	18.9496	0.003
	18.9829	0.0031
	19.0162	0.0031
	19.0496	0.0031
	19.0829	0.0031
	19.1162	0.0033
	19.1496	0.003
	19.1829	0.0031
	19.2162	0.0031
	19.2496	0.0033
	19.2829	0.0031
	19.3162	0.0031
	19.3496	0.0034
	19.3829	0.0031
	19.4162	0.0033
	19.4496	0.0033
	19.4829	0.0034
	19.5162	0.0034
	19.5496	0.0034
	19.5829	0.0034
	19.6162	0.0034
	19.6496	0.0034
	19.6829	0.0034
	19.7162	0.0034
	19.7496	0.0036
	19.7829	0.0034
	19.8162	0.0036
	19.8496	0.0036
	19.8829	0.0033
	19.9162	0.0036
	19.9496	0.0036
	19.9829	0.0034
	20.0162	0.0036
	20.0496	0.0039
	20.0829	0.0036
	20.1162	0.0036
	20.1496	0.0037
	20.1829	0.0036
	20.2162	0.0039
	20.2496	0.004
	20.2829	0.0037
	20.3162	0.004
	20.3496	0.0036
	20.3829	0.0039
	20.4162	0.004
	20.4496	0.0039
	20.4829	0.004
	20.5162	0.004
	20.5496	0.0039
	20.5829	0.0037
	20.6162	0.0042
	20.6496	0.0042
	20.6829	0.0042
	20.7162	0.0042
	20.7496	0.004
	20.7829	0.0042
	20.8162	0.0042
	20.8496	0.0042
	20.8829	0.0042
	20.9162	0.0043
	20.9496	0.0043
	20.9829	0.004
	21.0162	0.0042
	21.0496	0.0043
	21.0829	0.0043
	21.1162	0.0045
	21.1496	0.0045
	21.1829	0.0043
	21.2162	0.0045
	21.2496	0.0045
	21.2829	0.0043
	21.3162	0.0045
	21.3496	0.0045
	21.3829	0.0045
	21.4162	0.0045
	21.4496	0.0047
	21.4829	0.0047
	21.5162	0.0047
	21.5496	0.0048
	21.5829	0.0047
	21.6162	0.005
	21.6496	0.005
	21.6829	0.0048
	21.7162	0.0048
	21.7496	0.0048
	21.7829	0.0048
	21.8162	0.0051
	21.8496	0.0051
	21.8829	0.005
	21.9162	0.005
	21.9496	0.005
	21.9829	0.0051
	22.0162	0.0051
	22.0496	0.0053
	22.0829	0.0053
	22.1162	0.0051
	22.1496	0.0053
	22.1829	0.0054
	22.2162	0.0054
	22.2496	0.0054
	22.2829	0.0054
	22.3162	0.0054
	22.3496	0.0056
	22.3829	0.0054
	22.4162	0.0056
	22.4496	0.0056
	22.4829	0.0056
	22.5162	0.0057
	22.5496	0.0056
	22.5829	0.006
	22.6162	0.0059
	22.6496	0.006
	22.6829	0.006
	22.7162	0.0059
	22.7496	0.0063
	22.7829	0.0065
	22.8162	0.0065
	22.8496	0.0063
	22.8829	0.0066
	22.9162	0.0068
	22.9496	0.0069
	22.9829	0.0071
	23.0162	0.0072
	23.0496	0.0077
	23.0829	0.008
	23.1162	0.008
	23.1496	0.0086
	23.1829	0.0088
	23.2162	0.0092
	23.2496	0.0095
	23.2829	0.01
	23.3162	0.0108
	23.3496	0.0111
	23.3829	0.0121
	23.4162	0.0137
	23.4459	0.0237
	23.4601	0.034
	23.4772	0.044
	23.4862	0.05
	23.4862	0.0266
	23.4863	-0.0121
	23.4863	-0.0277
	23.4863	-0.034
	23.4864	-0.0246
	23.4864	-0.0185
	23.4864	-0.0146
	23.4865	-0.013
	23.4865	-0.0114
	23.4865	-0.0101
	23.4868	-0.0083
	23.4873	-0.0072
	23.4896	-0.0059
	23.4921	-0.0069
	23.5007	-0.008
	23.5147	-0.0091
	23.521	-0.0103
	23.5303	-0.0117
	23.5423	-0.0129
	23.5551	-0.0141
	23.5862	-0.015
	23.5862	-0.0117
	23.5863	-0.0106
	23.5865	-0.0094
	23.5869	-0.0082
	23.5882	-0.0069
	23.589	-0.0068
	23.589	-0.0069
	23.6223	-0.0039
	23.6557	-0.0034
	23.689	-0.003
	23.7223	-0.0027
	23.7557	-0.0022
	23.789	-0.0019
	23.8223	-0.0016
	23.8557	-0.0014
	23.889	-0.0013
	23.9223	-0.001
	23.9557	-0.001
	23.989	-0.0007
	24.0223	-0.0004
	24.0557	-0.0004
	24.089	-0.0004
	24.1223	0.0001
	24.1557	0.0002
	24.189	0.0002
	24.2223	0.0005
	24.2557	0.0005
	24.289	0.0007
	24.3223	0.0008
	24.3557	0.0008
	24.389	0.001
	24.4223	0.0014
	24.4557	0.0016
	24.489	0.0018
	24.5223	0.0018
	24.5557	0.0019
	24.589	0.0022
	24.6223	0.0021
	24.6557	0.0022
	24.689	0.0025
	24.7223	0.0025
	24.7557	0.0027
	24.789	0.0027
	24.8223	0.0028
	24.8557	0.0028
	24.889	0.003
	24.9223	0.003
	24.9557	0.0028
	24.989	0.0031
	25.0223	0.003
	25.0557	0.0031
	25.089	0.003
	25.1223	0.003
	25.1557	0.003
	25.189	0.0031
	25.2223	0.0033
	25.2557	0.0033
	25.289	0.0031
	25.3223	0.0033
	25.3557	0.0031
	25.389	0.0031
	25.4223	0.0033
	25.4557	0.0033
	25.489	0.0033
	25.5223	0.0033
	25.5557	0.0033
	25.589	0.0033
	25.6223	0.0033
	25.6557	0.0031
	25.689	0.0034
	25.7223	0.0033
	25.7557	0.0034
	25.789	0.0033
	25.8223	0.0034
	25.8557	0.0031
	25.889	0.0033
	25.9223	0.0034
	25.9557	0.0034
	25.989	0.0036
	26.0223	0.0034
	26.0557	0.0036
	26.089	0.0036
	26.1223	0.0034
	26.1557	0.0036
	26.189	0.0036
	26.2223	0.0037
	26.2557	0.0037
	26.289	0.0037
	26.3223	0.0037
	26.3557	0.0037
	26.389	0.0037
	26.4223	0.0037
	26.4557	0.0036
	26.489	0.0037
	26.5223	0.0039
	26.5557	0.0039
	26.589	0.0039
	26.6223	0.0037
	26.6557	0.0039
	26.689	0.0037
	26.7223	0.0037
	26.7557	0.0037
	26.789	0.0037
	26.8223	0.0039
	26.8557	0.0039
	26.889	0.004
	26.9223	0.004
	26.9557	0.0042
	26.989	0.004
	27.0223	0.0039
	27.0557	0.0042
	27.089	0.0042
	27.1223	0.004
	27.1557	0.0042
	27.189	0.0042
	27.2223	0.004
	27.2557	0.0042
	27.289	0.0043
	27.3223	0.0042
	27.3557	0.0043
	27.389	0.0042
	27.4223	0.0043
	27.4557	0.0042
	27.489	0.0042
	27.5223	0.0043
	27.5557	0.0045
	27.589	0.0047
	27.6223	0.0042
	27.6557	0.0043
	27.689	0.0043
	27.7223	0.0048
	27.7557	0.0045
	27.789	0.0047
	27.8223	0.0048
	27.8557	0.0043
	27.889	0.0048
	27.9223	0.0047
	27.9557	0.0045
	27.989	0.0047
	28.0223	0.0047
	28.0557	0.0047
	28.089	0.0048
	28.1223	0.005
	28.1557	0.0048
	28.189	0.0048
	28.2223	0.0048
	28.2557	0.0048
	28.289	0.0048
	28.3223	0.0048
	28.3557	0.0051
	28.389	0.0048
	28.4223	0.005
	28.4557	0.0051
	28.489	0.0051
	28.5223	0.0051
	28.5557	0.0054
	28.589	0.0053
	28.6223	0.0051
	28.6557	0.0051
	28.689	0.0054
	28.7223	0.0051
	28.7557	0.0053
	28.789	0.0054
	28.8223	0.0056
	28.8557	0.0053
	28.889	0.0054
	28.9223	0.0053
	28.9557	0.0053
	28.989	0.0054
	29.0223	0.0054
	29.0557	0.0056
	29.089	0.0056
	29.1223	0.0056
	29.1557	0.0056
	29.189	0.0054
	29.2223	0.0056
	29.2557	0.0057
	29.289	0.0057
	29.3223	0.0059
	29.3557	0.0057
	29.389	0.0059
	29.4223	0.006
	29.4557	0.006
	29.489	0.006
	29.5223	0.006
	29.5557	0.0065
	29.589	0.0063
	29.6223	0.0065
	29.6557	0.0068
	29.689	0.0072
	29.7223	0.0074
	29.7557	0.008
	29.789	0.0088
	29.8223	0.01
	29.8557	0.0124
	29.8827	0.0227
	29.903	0.0327
	29.9206	0.0428
	29.937	0.05
	29.937	0.0266
	29.9371	-0.0121
	29.9371	-0.028
	29.9371	-0.035
	29.9372	-0.0257
	29.9372	-0.0163
	29.9372	-0.0134
	29.9373	-0.0114
	29.9373	-0.0098
	29.9375	-0.0088
	29.9379	-0.0074
	29.94	-0.0063
	29.9523	-0.0074
	29.9611	-0.0085
	29.9662	-0.0097
	29.9753	-0.0108
	29.9849	-0.0118
	29.9935	-0.0129
	30.0038	-0.014
	30.026	-0.0152
	30.037	-0.0149
	30.037	-0.0118
	30.0371	-0.0105
	30.0373	-0.0089
	30.038	-0.0079
	30.0398	-0.0068
	30.0398	-0.0068
	30.0731	-0.0039
	30.1065	-0.0036
	30.1398	-0.0028
	30.1731	-0.0028
	30.2065	-0.0024
	30.2398	-0.0022
	30.2731	-0.0019
	30.3065	-0.0018
	30.3398	-0.0018
	30.3731	-0.0014
	30.4065	-0.0011
	30.4398	-0.0011
	30.4731	-0.0008
	30.5065	-0.0007
	30.5398	-0.0007
	30.5731	-0.0005
	30.6065	-0.0004
	30.6398	-0.0002
	30.6731	-0.0002
	30.7065	-0.0001
	30.7398	0.0002
	30.7731	0.0002
	30.8065	0.0004
	30.8398	0.0005
	30.8731	0.0007
	30.9065	0.0008
	30.9398	0.0008
	30.9731	0.0011
	31.0065	0.0011
	31.0398	0.0013
	31.0731	0.0014
	31.1065	0.0016
	31.1398	0.0019
	31.1731	0.0018
	31.2065	0.0019
	31.2398	0.0021
	31.2731	0.0024
	31.3065	0.0022
	31.3398	0.0024
	31.3731	0.0027
	31.4065	0.0025
	31.4398	0.0025
	31.4731	0.0027
	31.5065	0.0025
	31.5398	0.0028
	31.5731	0.0028
	31.6065	0.003
	31.6398	0.003
	31.6731	0.0031
	31.7065	0.003
	31.7398	0.0028
	31.7731	0.003
	31.8065	0.003
	31.8398	0.003
	31.8731	0.003
	31.9065	0.003
	31.9398	0.003
	31.9731	0.0031
	32.0065	0.003
	32.0398	0.0028
	32.0731	0.0028
	32.1065	0.0031
	32.1398	0.0031
	32.1731	0.003
	32.2065	0.0031
	32.2398	0.003
	32.2731	0.0033
	32.3065	0.0031
	32.3398	0.0031
	32.3731	0.0031
	32.4065	0.0033
	32.4398	0.0033
	32.4731	0.0034
	32.5065	0.0031
	32.5398	0.0034
	32.5731	0.0033
	32.6065	0.0034
	32.6398	0.0034
	32.6731	0.0031
	32.7065	0.0034
	32.7398	0.0034
	32.7731	0.0033
	32.8065	0.0034
	32.8398	0.0034
	32.8731	0.0033
	32.9065	0.0033
	32.9398	0.0036
	32.9731	0.0034
	33.0065	0.0033
	33.0398	0.0034
	33.0731	0.0034
	33.1065	0.0036
	33.1398	0.0036
	33.1731	0.0034
	33.2065	0.0037
	33.2398	0.0034
	33.2731	0.0036
	33.3065	0.0036
	33.3398	0.0037
	33.3731	0.0034
	33.4065	0.0037
	33.4398	0.0036
	33.4731	0.0036
	33.5065	0.0037
	33.5398	0.0036
	33.5731	0.0037
	33.6065	0.0036
	33.6398	0.0037
	33.6731	0.0034
	33.7065	0.0037
	33.7398	0.0039
	33.7731	0.0039
	33.8065	0.004
	33.8398	0.0039
	33.8731	0.0039
	33.9065	0.0039
	33.9398	0.004
	33.9731	0.004
	34.0065	0.0039
	34.0398	0.0042
	34.0731	0.004
	34.1065	0.004
	34.1398	0.0042
	34.1731	0.004
	34.2065	0.004
	34.2398	0.0039
	34.2731	0.0042
	34.3065	0.0039
	34.3398	0.0039
	34.3731	0.0039
	34.4065	0.0043
	34.4398	0.0043
	34.4731	0.0043
	34.5065	0.0042
	34.5398	0.0042
	34.5731	0.0042
	34.6065	0.0042
	34.6398	0.0042
	34.6731	0.0043
	34.7065	0.0043
	34.7398	0.0047
	34.7731	0.0043
	34.8065	0.0045
	34.8398	0.0042
	34.8731	0.0045
	34.9065	0.0047
	34.9398	0.0045
	34.9731	0.0045
	35.0065	0.0045
	35.0398	0.0047
	35.0731	0.0047
	35.1065	0.0045
	35.1398	0.0047
	35.1731	0.0048
	35.2065	0.0048
	35.2398	0.0047
	35.2731	0.0047
	35.3065	0.0048
	35.3398	0.005
	35.3731	0.0048
	35.4065	0.0048
	35.4398	0.005
	35.4731	0.0048
	35.5065	0.0047
	35.5398	0.005
	35.5731	0.0051
	35.6065	0.0051
	35.6398	0.0051
	35.6731	0.0051
	35.7065	0.0053
	35.7398	0.0053
	35.7731	0.0054
	35.8065	0.0053
	35.8398	0.0053
	35.8731	0.0053
	35.9065	0.0053
	35.9398	0.0054
	35.9731	0.0053
	36.0065	0.0054
	36.0398	0.0056
	36.0731	0.0054
	36.1065	0.0056
	36.1398	0.0056
	36.1731	0.0054
	36.2065	0.0056
	36.2398	0.0056
	36.2731	0.0056
	36.3065	0.0057
	36.3398	0.0057
	36.3731	0.0059
	36.4065	0.0059
	36.4398	0.0057
	36.4731	0.0057
	36.5065	0.0059
	36.5398	0.006
	36.5731	0.0062
	36.6065	0.0062
	36.6398	0.0062
	36.6731	0.0063
	36.7065	0.0066
	36.7398	0.0068
	36.7731	0.0069
	36.8065	0.0071
	36.8398	0.0072
	36.8731	0.0074
	36.9065	0.0077
	36.9398	0.0077
	36.9731	0.008
	37.0065	0.008
	37.0398	0.0083
	37.0731	0.0085
	37.1065	0.0091
	37.1398	0.0091
	37.1731	0.0095
	37.2065	0.01
	37.2398	0.0106
	37.2731	0.0115
	37.3065	0.0129
	37.3398	0.0156
	37.3634	0.0257
	37.3967	0.0307
	37.4301	0.0408
	37.4556	0.0307
	37.4579	0.0408
	37.467	0.05
	37.467	0.0269
	37.467	-0.0124
	37.4671	-0.0288
	37.4671	-0.0382
	37.4671	-0.032
	37.4672	-0.0193
	37.4672	-0.0147
	37.4672	-0.0124
	37.4673	-0.0111
	37.4675	-0.0097
	37.4677	-0.0085
	37.4689	-0.0072
	37.4875	-0.0085
	37.4957	-0.0095
	37.5029	-0.0106
	37.511	-0.0118
	37.5224	-0.013
[truncated: 11,877 more rows]

## Sheet: Figure 1 d
	Figure 1d
	Time (h)	Q (mAh)	Standard Deviation
	0	0.000622065	0.0001667
	1.80804	0.00303	0.000357101
	3.61607	0.00408	0.000542078
	5.42411	0.00485	0.000684052
	7.23214	0.00545	0.000811491
	9.04018	0.00597	0.000919218
	10.8482	0.00644	0.00104
	12.6562	0.00687	0.00115
	14.4643	0.00726	0.00125
	16.2723	0.00764	0.00135
	18.0804	0.00799	0.00145
	19.8884	0.00832	0.00153
	21.6964	0.00864	0.00161
	23.5045	0.00894	0.00166
	25.3125	0.00922	0.00171
	27.1205	0.0095	0.00176
	28.9286	0.00978	0.00181
	30.7366	0.01005	0.00185
	32.5446	0.01031	0.00189
	34.3527	0.01056	0.00193
	36.1607	0.01082	0.00196
	37.9688	0.01108	0.00199
	39.7768	0.01132	0.00203
	41.5848	0.01157	0.00205
	43.3929	0.01182	0.00207
	45.2009	0.01206	0.00209
	47.0089	0.01231	0.00211
	48.817	0.01255	0.00212
	50.625	0.0128	0.00213
	52.433	0.01304	0.00213
	54.2411	0.01329	0.00214
	56.0491	0.01353	0.00214
	57.8571	0.01377	0.00214
	59.6652	0.01402	0.00214
	61.4732	0.01426	0.00214
	63.2812	0.0145	0.00214
	65.0893	0.01474	0.00213
	66.8973	0.01498	0.00213
	68.7054	0.01522	0.00213
	70.5134	0.01545	0.00213
	72.3214	0.01569	0.00214
	74.1295	0.01592	0.00214
	75.9375	0.01615	0.00215
	77.7455	0.01639	0.00215
	79.5536	0.01661	0.00215
	81.3616	0.01684	0.00215
	83.1696	0.01706	0.00216
	84.9777	0.01729	0.00216
	86.7857	0.0175	0.00216
	88.5938	0.01772	0.00216
	90.4018	0.01793	0.00216
	92.2098	0.01815	0.00216
	94.0179	0.01835	0.00216
	95.8259	0.01856	0.00216
	97.6339	0.01877	0.00216
	99.442	0.01897	0.00216
	101.25	0.01918	0.00216
	103.058	0.01938	0.00216
	104.866	0.01958	0.00216
	106.674	0.01978	0.00216
	108.482	0.01997	0.00216
	110.29	0.02016	0.00216
	112.098	0.02035	0.00216
	113.906	0.02054	0.00216
	115.714	0.02072	0.00216
	117.522	0.02091	0.00216
	119.33	0.02109	0.00216
	121.138	0.02126	0.00217
	122.946	0.02144	0.00217
	124.754	0.02161	0.00218
	126.562	0.02179	0.00218
	128.371	0.02196	0.00217
	130.179	0.02213	0.00217
	131.987	0.0223	0.00217
	133.795	0.02247	0.00217
	135.603	0.02264	0.00217
	137.411	0.02281	0.00218
	139.219	0.02297	0.00218
	141.027	0.02313	0.00218
	142.835	0.02329	0.00218
	144.643	0.02344	0.00218
	146.451	0.02359	0.00218
	148.259	0.02374	0.00219
	150.067	0.0239	0.00219
	151.875	0.02405	0.00218
	153.683	0.02421	0.00218
	155.491	0.02436	0.00217
	157.299	0.02451	0.00217
	159.107	0.02466	0.00217
	160.915	0.0248	0.00216
	162.723	0.02495	0.00216
	164.531	0.0251	0.00215
	166.339	0.02524	0.00215
	168.147	0.02538	0.00214
	169.955	0.02553	0.00213
	171.763	0.02567	0.00213
	173.571	0.02582	0.00213
	175.379	0.02596	0.00212
	177.188	0.02611	0.00212
	178.996	0.02625	0.00212
	180.804	0.0264	0.00211
	182.612	0.02654	0.00211
	184.42	0.02668	0.00211
	186.228	0.02681	0.00212
	188.036	0.02695	0.00212
	189.844	0.02709	0.00212
	191.652	0.02723	0.00213
	193.46	0.02736	0.00213
	195.268	0.02749	0.00213
	197.076	0.02762	0.00213
	198.884	0.02775	0.00213
	200.692	0.02788	0.00212
	202.5	0.02801	0.00212
	204.308	0.02814	0.00211
	206.116	0.02827	0.00211
	207.924	0.0284	0.0021
	209.732	0.02852	0.0021
	211.54	0.02866	0.00209
	213.348	0.02879	0.00208
	215.156	0.02892	0.00207
	216.964	0.02905	0.00206
	218.772	0.02918	0.00204
	220.58	0.0293	0.00203
	222.388	0.02943	0.00201
	224.196	0.02956	0.00198
	226.004	0.0297	0.00196
	227.812	0.02983	0.00193
	229.621	0.02997	0.0019
	231.429	0.0301	0.00187
	233.237	0.03023	0.00184
	235.045	0.03036	0.0018
	236.853	0.03049	0.00176
	238.661	0.03062	0.00173
	240.469	0.03074	0.00169
	242.277	0.03087	0.00166
	244.085	0.03099	0.00163
	245.893	0.03112	0.0016
	247.701	0.03124	0.00157
	249.509	0.03136	0.00154
	251.317	0.03149	0.00151
	253.125	0.03162	0.00147
	254.933	0.03174	0.00144
	256.741	0.03187	0.0014
	258.549	0.03199	0.00137
	260.357	0.03212	0.00133
	262.165	0.03225	0.0013
	263.973	0.03237	0.00127
	265.781	0.0325	0.00125
	267.589	0.03262	0.00122
	269.397	0.03275	0.0012
	271.205	0.03288	0.00119
	273.013	0.033	0.00117
	274.821	0.03312	0.00116
	276.629	0.03324	0.00115
	278.438	0.03336	0.00114
	280.246	0.03347	0.00114
	282.054	0.03358	0.00113
	283.862	0.03368	0.00112
	285.67	0.03379	0.00111
	287.478	0.03389	0.0011
	289.286	0.034	0.00109
	291.094	0.0341	0.00108
	292.902	0.03421	0.00107
	294.71	0.03431	0.00106
	296.518	0.03441	0.00105
	298.326	0.03451	0.00104
	300.134	0.03462	0.00104
	301.942	0.03472	0.00103
	303.75	0.03482	0.00102
	305.558	0.03492	0.00101
	307.366	0.03502	0.001
	309.174	0.03512	0.000995674
	310.982	0.03521	0.00098887
	312.79	0.03531	0.000983379
	314.598	0.03541	0.000978028
	316.406	0.0355	0.000971812
	318.214	0.0356	0.000966024
	320.022	0.03569	0.000960673
	321.83	0.03579	0.000954804
	323.638	0.03588	0.000949121
	325.446	0.03598	0.000943932
	327.254	0.03607	0.000939207
	329.062	0.03616	0.000934954
	330.871	0.03626	0.000931179
	332.679	0.03635	0.000927212
	334.487	0.03645	0.000922026
	336.295	0.03654	0.000917828
	338.103	0.03664	0.000914002
	339.911	0.03673	0.000909315
	341.719	0.03682	0.000904874
	343.527	0.03691	0.000900769
	345.335	0.037	0.00089477
	347.143	0.03709	0.000887824
	348.951	0.03718	0.000881263
	350.759	0.03727	0.000875311
	352.567	0.03736	0.000869751
	354.375	0.03745	0.000868903
	356.183	0.03753	0.000868725
	357.991	0.03762	0.000868459
	359.799	0.0377	0.000867032
	361.607	0.03778	0.000865992
	363.415	0.03787	0.000865339
	365.223	0.03795	0.000865057
	367.031	0.03803	0.000865147
	368.839	0.03811	0.000865868
	370.647	0.03819	0.000868365
	372.455	0.03828	0.000871267
	374.263	0.03836	0.000874569
	376.071	0.03844	0.000878267
	377.879	0.03853	0.000886838
	379.688	0.03861	0.000896665
	381.496	0.03869	0.000906953
	383.304	0.03877	0.000917506
	385.112	0.03885	0.000928458
	386.92	0.03893	0.000939795
	388.728	0.03901	0.000951503
	390.536	0.03909	0.000963569
	392.344	0.03917	0.000974167
	394.152	0.03925	0.000984126
	395.96	0.03932	0.000994499
	397.768	0.0394	0.00101
	399.576	0.03948	0.00102

## Sheet: Figure 1 e
	Figure 1e
	Time (h1/2)	Q (mAh)	Standard Deviation
	0	0.000622065	0.0001667
	1.34463	0.00303	0.000357101
	1.9016	0.00408	0.000542078
	2.32897	0.00485	0.000684052
	2.68926	0.00545	0.000811491
	3.00669	0.00597	0.000919218
	3.29366	0.00644	0.00104
	3.55756	0.00687	0.00115
	3.80319	0.00726	0.00125
	4.0339	0.00764	0.00135
	4.2521	0.00799	0.00145
	4.45964	0.00832	0.00153
	4.65794	0.00864	0.00161
	4.84814	0.00894	0.00166
	5.03115	0.00922	0.00171
	5.20774	0.0095	0.00176
	5.37853	0.00978	0.00181
	5.54406	0.01005	0.00185
	5.70479	0.01031	0.00189
	5.86112	0.01056	0.00193
	6.01338	0.01082	0.00196
	6.16188	0.01108	0.00199
	6.30688	0.01132	0.00203
	6.44863	0.01157	0.00205
	6.58733	0.01182	0.00207
	6.72316	0.01206	0.00209
	6.85631	0.01231	0.00211
	6.98691	0.01255	0.00212
	7.11512	0.0128	0.00213
	7.24107	0.01304	0.00213
	7.36485	0.01329	0.00214
	7.4866	0.01353	0.00214
	7.60639	0.01377	0.00214
	7.72432	0.01402	0.00214
	7.84049	0.01426	0.00214
	7.95495	0.0145	0.00214
	8.06779	0.01474	0.00213
	8.17908	0.01498	0.00213
	8.28887	0.01522	0.00213
	8.39723	0.01545	0.00213
	8.5042	0.01569	0.00214
	8.60985	0.01592	0.00214
	8.71421	0.01615	0.00215
	8.81734	0.01639	0.00215
	8.91928	0.01661	0.00215
	9.02007	0.01684	0.00215
	9.11974	0.01706	0.00216
	9.21833	0.01729	0.00216
	9.31589	0.0175	0.00216
	9.41243	0.01772	0.00216
	9.50799	0.01793	0.00216
	9.60259	0.01815	0.00216
	9.69628	0.01835	0.00216
	9.78907	0.01856	0.00216
	9.88099	0.01877	0.00216
	9.97206	0.01897	0.00216
	10.0623	0.01918	0.00216
	10.1517	0.01938	0.00216
	10.2404	0.01958	0.00216
	10.3283	0.01978	0.00216
	10.4155	0.01997	0.00216
	10.5019	0.02016	0.00216
	10.5876	0.02035	0.00216
	10.6727	0.02054	0.00216
	10.7571	0.02072	0.00216
	10.8408	0.02091	0.00216
	10.9238	0.02109	0.00216
	11.0063	0.02126	0.00217
	11.0881	0.02144	0.00217
	11.1693	0.02161	0.00218
	11.25	0.02179	0.00218
	11.3301	0.02196	0.00217
	11.4096	0.02213	0.00217
	11.4885	0.0223	0.00217
	11.567	0.02247	0.00217
	11.6449	0.02264	0.00217
	11.7222	0.02281	0.00218
	11.7991	0.02297	0.00218
	11.8755	0.02313	0.00218
	11.9513	0.02329	0.00218
	12.0268	0.02344	0.00218
	12.1017	0.02359	0.00218
	12.1762	0.02374	0.00219
	12.2502	0.0239	0.00219
	12.3238	0.02405	0.00218
	12.3969	0.02421	0.00218
	12.4696	0.02436	0.00217
	12.5419	0.02451	0.00217
	12.6138	0.02466	0.00217
	12.6852	0.0248	0.00216
	12.7563	0.02495	0.00216
	12.827	0.0251	0.00215
	12.8973	0.02524	0.00215
	12.9672	0.02538	0.00214
	13.0367	0.02553	0.00213
	13.1059	0.02567	0.00213
	13.1746	0.02582	0.00213
	13.2431	0.02596	0.00212
	13.3112	0.02611	0.00212
	13.3789	0.02625	0.00212
	13.4463	0.0264	0.00211
	13.5134	0.02654	0.00211
	13.5801	0.02668	0.00211
	13.6465	0.02681	0.00212
	13.7126	0.02695	0.00212
	13.7784	0.02709	0.00212
	13.8438	0.02723	0.00213
	13.909	0.02736	0.00213
	13.9738	0.02749	0.00213
	14.0384	0.02762	0.00213
	14.1026	0.02775	0.00213
	14.1666	0.02788	0.00212
	14.2302	0.02801	0.00212
	14.2936	0.02814	0.00211
	14.3567	0.02827	0.00211
	14.4196	0.0284	0.0021
	14.4821	0.02852	0.0021
	14.5444	0.02866	0.00209
	14.6064	0.02879	0.00208
	14.6682	0.02892	0.00207
	14.7297	0.02905	0.00206
	14.791	0.02918	0.00204
	14.852	0.0293	0.00203
	14.9127	0.02943	0.00201
	14.9732	0.02956	0.00198
	15.0334	0.0297	0.00196
	15.0935	0.02983	0.00193
	15.1532	0.02997	0.0019
	15.2128	0.0301	0.00187
	15.2721	0.03023	0.00184
	15.3312	0.03036	0.0018
	15.39	0.03049	0.00176
	15.4487	0.03062	0.00173
	15.507	0.03074	0.00169
	15.5652	0.03087	0.00166
	15.6232	0.03099	0.00163
	15.681	0.03112	0.0016
	15.7385	0.03124	0.00157
	15.7958	0.03136	0.00154
	15.853	0.03149	0.00151
	15.9099	0.03162	0.00147
	15.9666	0.03174	0.00144
	16.0231	0.03187	0.0014
	16.0795	0.03199	0.00137
	16.1356	0.03212	0.00133
	16.1915	0.03225	0.0013
	16.2473	0.03237	0.00127
	16.3028	0.0325	0.00125
	16.3582	0.03262	0.00122
	16.4133	0.03275	0.0012
	16.4683	0.03288	0.00119
	16.5231	0.033	0.00117
	16.5777	0.03312	0.00116
	16.6322	0.03324	0.00115
	16.6865	0.03336	0.00114
	16.7405	0.03347	0.00114
	16.7945	0.03358	0.00113
	16.8482	0.03368	0.00112
	16.9018	0.03379	0.00111
	16.9552	0.03389	0.0011
	17.0084	0.034	0.00109
	17.0615	0.0341	0.00108
	17.1144	0.03421	0.00107
	17.1671	0.03431	0.00106
	17.2197	0.03441	0.00105
	17.2721	0.03451	0.00104
	17.3244	0.03462	0.00104
	17.3765	0.03472	0.00103
	17.4284	0.03482	0.00102
	17.4802	0.03492	0.00101
	17.5319	0.03502	0.001
	17.5833	0.03512	0.000995674
	17.6347	0.03521	0.00098887
	17.6859	0.03531	0.000983379
	17.7369	0.03541	0.000978028
	17.7878	0.0355	0.000971812
	17.8386	0.0356	0.000966024
	17.8892	0.03569	0.000960673
	17.9396	0.03579	0.000954804
	17.99	0.03588	0.000949121
	18.0401	0.03598	0.000943932
	18.0902	0.03607	0.000939207
	18.1401	0.03616	0.000934954
	18.1898	0.03626	0.000931179
	18.2395	0.03635	0.000927212
	18.289	0.03645	0.000922026
	18.3383	0.03654	0.000917828
	18.3876	0.03664	0.000914002
	18.4367	0.03673	0.000909315
	18.4856	0.03682	0.000904874
	18.5345	0.03691	0.000900769
	18.5832	0.037	0.00089477
	18.6318	0.03709	0.000887824
	18.6802	0.03718	0.000881263
	18.7286	0.03727	0.000875311
	18.7768	0.03736	0.000869751
	18.8249	0.03745	0.000868903
	18.8728	0.03753	0.000868725
	18.9206	0.03762	0.000868459
	18.9684	0.0377	0.000867032
	19.016	0.03778	0.000865992
	19.0634	0.03787	0.000865339
	19.1108	0.03795	0.000865057
	19.1581	0.03803	0.000865147
	19.2052	0.03811	0.000865868
	19.2522	0.03819	0.000868365
	19.2991	0.03828	0.000871267
	19.3459	0.03836	0.000874569
	19.3926	0.03844	0.000878267
	19.4391	0.03853	0.000886838
	19.4856	0.03861	0.000896665
	19.5319	0.03869	0.000906953
	19.5781	0.03877	0.000917506
	19.6243	0.03885	0.000928458
	19.6703	0.03893	0.000939795
	19.7162	0.03901	0.000951503
	19.762	0.03909	0.000963569
	19.8077	0.03917	0.000974167
	19.8533	0.03925	0.000984126
	19.8987	0.03932	0.000994499
	19.9441	0.0394	0.00101
	19.9894	0.03948	0.00102

## Sheet: Figure 3 a
	Figure3a, 5mA	Figure3a, 5 mA	Figure3a, 0.01 mA	Figure3a, 0.01 mA
	Time (h)	Q (mAh)	Time (h)	Q (mAh)
	0.0374	0.001	0.1452	0.001
	0.1753	0.002	0.5508	0.002
	0.4836	0.003	1.2999	0.003
	1.071	0.004	2.4346	0.004
	2.0379	0.005	4.0865	0.005
	3.4385	0.006	5.9585	0.006
	5.3114	0.007	8.4487	0.007
	7.6983	0.008	11.068	0.008
	10.6226	0.009	14.1152	0.009
	14.0959	0.01	17.4434	0.01
	18.147	0.011	21.3714	0.011
	22.7964	0.012	26.2797	0.012
	27.9891	0.013	31.5462	0.013
	33.7084	0.014	37.1499	0.014
	40.0122	0.015	42.9869	0.015
	46.6648	0.016	49.2564	0.016
	53.7189	0.017	55.854	0.017
	61.2089	0.018	62.8621	0.018
	69.1007	0.019	70.1293	0.019
	77.3761	0.02	77.4733	0.02
	85.594	0.021	85.4366	0.021
	95.0068	0.022	94.4422	0.022
	105.093	0.023	104.051	0.023
	115.755	0.024	114.24	0.024
	126.883	0.025	125.14	0.025
	138.841	0.026	137.389	0.026
	151.513	0.027	150.876	0.027
	165.274	0.028	165.274	0.028
	179.962	0.029	180.342	0.029
	195.832	0.03	196.325	0.03
	212.758	0.031	212.646	0.031
	230.514	0.032	230.674	0.032
	249.077	0.033	250.694	0.033
	268.255	0.034	271.126	0.034
	287.814	0.035	292.15	0.035
	308.362	0.036	314.349	0.036
	330.042	0.037	339.461	0.037
	351.939	0.038	364.779	0.038
	373.688	0.039	391.516	0.039

## Sheet: Figure 3 b
	Figure3b, 10µAh	Figure3b, 10µAh	Figure3b, 1µAh	Figure3b, 1µAh
	Time (h)	Q (mAh)	Time (h)	Q (mAh)
	0.1823	0.01	0.0374	0.001
	1.0352	0.02	0.1753	0.002
	2.6946	0.03	0.4836	0.003
	5.1878	0.04	1.071	0.004
	8.6867	0.05	2.0379	0.005
	13.4792	0.06	3.4385	0.006
	19.8639	0.07	5.3114	0.007
	28.0426	0.08	7.6983	0.008
	38.3643	0.09	10.6226	0.009
	50.9774	0.1	14.0959	0.01
	65.7244	0.11	18.147	0.011
	82.4627	0.12	22.7964	0.012
	101.146	0.13	27.9891	0.013
	120.611	0.14	33.7084	0.014
	138.399	0.15	40.0122	0.015
	155.101	0.16	46.6648	0.016
	170.348	0.17	53.7189	0.017
	185.289	0.18	61.2089	0.018
	201.201	0.19	69.1007	0.019
	218.767	0.2	77.3761	0.02
	238.787	0.21	85.594	0.021
	260.897	0.22	95.0068	0.022
	284.766	0.23	105.093	0.023
	310.363	0.24	115.755	0.024
	338.023	0.25	126.883	0.025
	367.906	0.26	138.841	0.026
	399.084	0.27	151.513	0.027
			165.274	0.028
			179.962	0.029
			195.832	0.03
			212.758	0.031
			230.514	0.032
			249.077	0.033
			268.255	0.034
			287.814	0.035
			308.362	0.036
			330.042	0.037
			351.939	0.038
			373.688	0.039

## Sheet: Figure 3 c
	Figure3c, 10°C	Figure3c, 10°C	Figure3c, 25°C	Figure3c, 25°C	Figure3c, 40°C	Figure3c, 40°C
	Time (h)	Q (mAh)	Time (h)	Q (mAh)	Time (h)	Q (mAh)
	1.03615	0.001	0.1452	0.001	0.11149	0.001
	4.66117	0.002	0.5508	0.002	0.22796	0.002
	10.6195	0.003	1.2999	0.003	0.41122	0.003
	18.3278	0.004	2.4346	0.004	0.66115	0.004
	27.5195	0.005	4.0865	0.005	1.02004	0.005
	37.9195	0.006	5.9585	0.006	1.46995	0.006
	49.4614	0.007	8.4487	0.007	2.06973	0.007
	62.1279	0.008	11.068	0.008	2.81985	0.008
	75.8944	0.009	14.1152	0.009	3.73644	0.009
	90.3361	0.01	17.4434	0.01	4.6282	0.01
	105.428	0.011	21.3714	0.011	5.68632	0.011
	121.369	0.012	26.2797	0.012	6.96128	0.012
	137.719	0.013	31.5462	0.013	8.50278	0.013
	153.503	0.014	37.1499	0.014	10.1111	0.014
	169.011	0.015	42.9869	0.015	11.9863	0.015
	185.011	0.016	49.2564	0.016	13.9197	0.016
	200.286	0.017	55.854	0.017	15.9447	0.017
	215.536	0.018	62.8621	0.018	18.1364	0.018
	230.591	0.019	70.1293	0.019	20.4198	0.019
	247.178	0.02	77.4733	0.02	22.8032	0.02
	263.428	0.021	85.4366	0.021	25.6196	0.021
	279.878	0.022	94.4422	0.022	28.1946	0.022
	298.111	0.023	104.051	0.023	31.2611	0.023
	315.661	0.024	114.24	0.024	34.475	0.024
	334.719	0.025	125.14	0.025	38.0417	0.025
	353.486	0.026	137.389	0.026	41.3947	0.026
	372.219	0.027	150.876	0.027	44.8781	0.027
	392.202	0.028	165.274	0.028	48.7697	0.028
			180.342	0.029	52.9278	0.029
			196.325	0.03	57.603	0.03
			212.646	0.031	62.5112	0.031
			230.674	0.032	67.5778	0.032
			250.694	0.033	72.5667	0.033
			271.126	0.034	78.2531	0.034
			292.15	0.035	84.0614	0.035
			314.349	0.036	90.9694	0.036
			339.461	0.037	97.8444	0.037
			364.779	0.038	105.094	0.038
			391.516	0.039	112.944	0.039
					121.253	0.04

## Sheet: Figure 3 d
	Figure3d, Al	Figure3d, Al	Figure3d, Cu	Figure3d, Cu	Figure3d, Ni	Figure3d, Ni	Figure3d, SS	Figure3d, SS
	Time (h)	Q (mAh)	Time (h)	Q (mAh)	Time (h)	Q (mAh)	Time (h)	Q (mAh)
	0.1028	0.001	0.1	0.001	0.4986	0.001	0.1452	0.001
	0.2056	0.002	0.4084	0.002	1.7477	0.002	0.5508	0.002
	0.3084	0.003	0.514	0.003	3.6894	0.003	1.2999	0.003
	0.4112	0.004	0.614	0.004	6.3304	0.004	2.4346	0.004
	0.514	0.005	0.7173	0.005	9.7645	0.005	4.0865	0.005
	0.6168	0.006	0.8267	0.006	13.4521	0.006	5.9585	0.006
	0.7196	0.007	0.9881	0.007	18.2866	0.007	8.4487	0.007
	0.8224	0.008	1.2114	0.008	23.8392	0.008	11.068	0.008
	0.9252	0.009	1.4959	0.009	29.724	0.009	14.1152	0.009
	1.028	0.01	1.8418	0.01	35.9917	0.01	17.4434	0.01
	1.1308	0.011	2.2494	0.011	39.72	0.011	21.3714	0.011
	1.2336	0.012	2.7258	0.012	45.4617	0.012	26.2797	0.012
	1.3364	0.013	3.2761	0.013	51.3804	0.013	31.5462	0.013
	1.4392	0.014	3.9134	0.014	57.448	0.014	37.1499	0.014
	1.542	0.015	4.6369	0.015	63.6794	0.015	42.9869	0.015
	1.6448	0.016	5.4685	0.016	70.444	0.016	49.2564	0.016
	1.7476	0.017	6.4161	0.017	77.089	0.017	55.854	0.017
	1.8504	0.018	7.4804	0.018	83.6809	0.018	62.8621	0.018
	1.9532	0.019	8.6775	0.019	90.256	0.019	70.1293	0.019
	2.056	0.02	9.9861	0.02	96.5942	0.02	77.4733	0.02
	2.1588	0.021	11.4459	0.021	102.66	0.021	85.4366	0.021
	2.2616	0.022	13.0211	0.022	108.161	0.022	94.4422	0.022
	2.3644	0.023	14.7311	0.023	113.328	0.023	104.051	0.023
	2.4672	0.024	16.5342	0.024	118.876	0.024	114.24	0.024
	2.57	0.025	18.3655	0.025	124.213	0.025	125.14	0.025
	2.6728	0.026	20.2797	0.026	129.659	0.026	137.389	0.026
	2.7756	0.027	22.2096	0.027	136.637	0.027	150.876	0.027
	2.8784	0.028	24.1953	0.028	142.461	0.028	165.274	0.028
	2.9812	0.029	26.1318	0.029	149.572	0.029	180.342	0.029
	3.084	0.03	28.2197	0.03	156.915	0.03	196.325	0.03
	3.1868	0.031	30.472	0.031	165.569	0.031	212.646	0.031
	3.2896	0.032	32.6998	0.032	173.879	0.032	230.674	0.032
	3.3924	0.033	34.9553	0.033	183.777	0.033	250.694	0.033
	3.4952	0.034	37.246	0.034	193.71	0.034	271.126	0.034
	3.598	0.035	39.5441	0.035	205.066	0.035	292.15	0.035
	3.7008	0.036	40.5276	0.036	216.716	0.036	314.349	0.036
	3.8036	0.037	42.1907	0.037	227.892	0.037	339.461	0.037
	3.9064	0.038	44.4284	0.038	239.846	0.038	364.779	0.038
	4.0092	0.039	46.7276	0.039	252.341	0.039	391.516	0.039
	4.112	0.04	49.0443	0.04	264.491	0.04
			51.4398	0.041	275.792	0.041
			53.8694	0.042	286.88	0.042
			56.3006	0.043	296.632	0.043
			58.7959	0.044	306.733	0.044
			61.3275	0.045	317.064	0.045
			63.8189	0.046	326.379	0.046
			66.6148	0.047	336.327	0.047
			69.2538	0.048	345.623	0.048
			71.782	0.049	354.408	0.049
			74.3606	0.05	363.305	0.05
			76.8111	0.051	372.914	0.051
			79.2178	0.052	381.922	0.052
			81.759	0.053
			84.5438	0.054
			87.2984	0.055
			89.8058	0.056
			92.4476	0.057
			95.0376	0.058
			97.682	0.059
			100.455	0.06
			103.072	0.061
			105.693	0.062
			108.562	0.063
			110.99	0.064
			113.505	0.065
			115.965	0.066
			118.567	0.067
			121.154	0.068
			123.784	0.069
			126.278	0.07
			128.892	0.071
			131.515	0.072
			134.266	0.073
			136.914	0.074
			139.628	0.075
			142.202	0.076
			144.887	0.077
			147.512	0.078
			150.211	0.079
			152.898	0.08
			155.639	0.081
			158.28	0.082
			160.833	0.083
			163.271	0.084
			165.77	0.085
			168.382	0.086
			170.802	0.087
			173.315	0.088
			175.886	0.089
			178.766	0.09
			181.559	0.091
			184.089	0.092
			186.842	0.093
			189.423	0.094
			192.028	0.095

## Sheet: Figure 4
	Figure 4, LGPS	Figure 4, LGPS	Figure 4, LPS	Figure 4, LPS	Figure 4, LPSCl	Figure 4, LPSCl	Figure 4, LLZO	Figure 4, LLZO
	Time (h)	Q (mAh)	Time (h)	Q (mAh)	Time (h)	Q (mAh)	Time (h)	Q (mAh)
	0.1028	0.001	0.2227	0.001	0.1452	0.001	1.6412	0.0001
	0.2028	0.002	1.5063	0.002	0.5508	0.002	2.6488	0.0002
	0.3028	0.003	5.2875	0.003	1.2999	0.003	3.4899	0.0003
	0.4029	0.004	11.2047	0.004	2.4346	0.004	4.8138	0.0004
	0.5029	0.005	17.4068	0.005	4.0865	0.005	6.1323	0.0005
	0.6029	0.006	23.2312	0.006	5.9585	0.006	7.3937	0.0006
	0.703	0.007	28.8208	0.007	8.4487	0.007	8.7463	0.0007
	0.803	0.008	34.2536	0.008	11.068	0.008	10.0701	0.0008
	0.9031	0.009	39.5957	0.009	14.1152	0.009	11.9125	0.0009
	1.0032	0.01	44.8352	0.01	17.4434	0.01	13.1485	0.001
	1.1032	0.011	50.0795	0.011	21.3714	0.011	14.3911	0.0011
	1.2034	0.012	55.3203	0.012	26.2797	0.012	15.795	0.0012
	1.3035	0.013	60.4916	0.013	31.5462	0.013	17.3634	0.0013
	1.4037	0.014	65.4616	0.014	37.1499	0.014	18.6955	0.0014
	1.5038	0.015	70.8465	0.015	42.9869	0.015	20.1528	0.0015
	1.6041	0.016	76.3643	0.016	49.2564	0.016	21.9708	0.0016
	1.7043	0.017	81.9392	0.017	55.854	0.017	23.4996	0.0017
	1.8046	0.018	87.5736	0.018	62.8621	0.018	24.9021	0.0018
	1.905	0.019	93.5498	0.019	70.1293	0.019	24.9021	0.0019
	2.0053	0.02	99.7677	0.02	77.4733	0.02	26.2056	0.002
	2.1058	0.021	106.385	0.021	85.4366	0.021	28.7624	0.0021
	2.2062	0.022	113.576	0.022	94.4422	0.022	31.7421	0.0022
	2.3068	0.023	121.436	0.023	104.051	0.023	33.1345	0.0023
	2.4074	0.024	130.296	0.024	114.24	0.024	37.2399	0.0024
	2.508	0.025	140.138	0.025	125.14	0.025	42.2569	0.0025
	2.6088	0.026	151.358	0.026	137.389	0.026	47.2043	0.0026
	2.7096	0.027	164.194	0.027	150.876	0.027	50.2253	0.0027
	2.8104	0.028	180.045	0.028	165.274	0.028	54.1229	0.0028
	2.9114	0.029	201.382	0.029	180.342	0.029	59.3606	0.0029
	3.0124	0.03	225.892	0.03	196.325	0.03	64.9272	0.003
	3.1134	0.031	253.569	0.031	212.646	0.031	73.6207	0.0031
	3.2146	0.032	279.144	0.032	230.674	0.032	80.1615	0.0032
	3.3158	0.033	305.522	0.033	250.694	0.033	87.8656	0.0033
	3.4171	0.034	331.043	0.034	271.126	0.034	97.1972	0.0034
	3.5185	0.035	359.472	0.035	292.15	0.035	106.253	0.0035
	3.6199	0.036	387.896	0.036	314.349	0.036	115.47	0.0036
	3.7214	0.037	419.23	0.037	339.461	0.037	129.376	0.0037
	3.823	0.038			364.779	0.038	143.403	0.0038
	3.9247	0.039			391.516	0.039	160.372	0.0039
	4.0264	0.04					173.188	0.004
	4.1282	0.041					189.367	0.0041
	4.2301	0.042					203.872	0.0042
	4.3321	0.043					220.977	0.0043
	4.4342	0.044					234.02	0.0044
	4.5362	0.045					252.899	0.0045
	4.6384	0.046					270.772	0.0046
	4.7408	0.047					285.75	0.0047
	4.8432	0.048					301.325	0.0048
	4.9457	0.049					313.46	0.0049
	5.0483	0.05					332.588	0.005
	5.151	0.051					346.783	0.0051
	5.2539	0.052					362.171	0.0052
	5.357	0.053					376.672	0.0053
	5.4599	0.054					399.232	0.0054
	5.5632	0.055
	5.6666	0.056
	5.7702	0.057
	5.8739	0.058
	5.9779	0.059
	6.0821	0.06
	6.1865	0.061
	6.2907	0.062
	6.3954	0.063
	6.5003	0.064
	6.6053	0.065
	6.7104	0.066
	6.816	0.067
	6.9219	0.068
	7.0282	0.069
	7.1343	0.07
	7.2407	0.071
	7.3476	0.072
	7.4548	0.073
	7.5624	0.074
	7.6703	0.075
	7.7782	0.076
	7.8866	0.077
	7.9955	0.078
	8.105	0.079
	8.2151	0.08
	8.3249	0.081
	8.4354	0.082
	8.5463	0.083
	8.6578	0.084
	8.7696	0.085
	8.882	0.086
	8.9944	0.087
	9.1064	0.088
	9.2189	0.089
	9.3325	0.09
	9.4461	0.091
	9.5599	0.092
	9.6741	0.093
	9.7887	0.094
	9.9039	0.095
	10.0193	0.096
	10.1351	0.097
	10.2511	0.098
	10.3683	0.099
	10.4851	0.1
	10.6023	0.101
	10.7212	0.102
	10.839	0.103
	10.9573	0.104
	11.0766	0.105
	11.1976	0.106
	11.3174	0.107
	11.4381	0.108
	11.5595	0.109
	11.6803	0.11
	11.8026	0.111
	11.9253	0.112
	12.0488	0.113
	12.1724	0.114
	12.2978	0.115
	12.422	0.116
	12.5486	0.117
	12.6745	0.118
	12.8015	0.119
	12.9283	0.12
	13.0571	0.121
	13.1877	0.122
	13.3163	0.123
	13.4474	0.124
	13.5765	0.125
	13.7061	0.126
	13.8374	0.127
	13.968	0.128
	14.0992	0.129
	14.2307	0.13
	14.3631	0.131
	14.4972	0.132
	14.6293	0.133
	14.7637	0.134
	14.899	0.135
	15.0354	0.136
	15.1727	0.137
	15.309	0.138
	15.4459	0.139
	15.5824	0.14
	15.7194	0.141
	15.8592	0.142
	16.0008	0.143
	16.1402	0.144
	16.282	0.145
	16.4222	0.146
	16.5647	0.147
	16.7075	0.148
	16.8533	0.149
	16.9996	0.15
	17.1437	0.151
	17.2895	0.152
	17.4398	0.153
	17.586	0.154
	17.7386	0.155
	17.8884	0.156
	18.0406	0.157
	18.1926	0.158
	18.3474	0.159
	18.4974	0.16
	18.648	0.161
	18.8046	0.162
	18.9615	0.163
	19.1189	0.164
	19.2743	0.165
	19.4305	0.166
	19.5889	0.167
	19.7463	0.168
	19.9073	0.169
	20.0667	0.17
	20.2246	0.171
	20.3862	0.172
	20.5517	0.173
	20.7161	0.174
	20.8789	0.175
	21.0423	0.176
	21.2093	0.177
	21.3739	0.178
	21.5419	0.179
	21.711	0.18
	21.8842	0.181
	22.0582	0.182
	22.2335	0.183
	22.4036	0.184
	22.5813	0.185
	22.7604	0.186
	22.9406	0.187
	23.119	0.188
	23.2985	0.189
	23.4821	0.19
	23.6612	0.191
	23.843	0.192
	24.0248	0.193
	24.2093	0.194
	24.3949	0.195
	24.5825	0.196
	24.7723	0.197
	24.964	0.198
	25.1521	0.199
	25.3392	0.2
	25.532	0.201
	25.7294	0.202
	25.9252	0.203
	26.121	0.204
	26.3164	0.205
	26.5149	0.206
	26.7125	0.207
	26.9093	0.208
	27.1096	0.209
	27.3122	0.21
	27.5169	0.211
	27.7221	0.212
	27.9262	0.213
	28.1345	0.214
	28.3413	0.215
	28.5529	0.216
	28.765	0.217
	28.976	0.218
	29.1955	0.219
	29.4136	0.22
	29.6276	0.221
	29.8433	0.222
	30.0649	0.223
	30.2858	0.224
	30.5055	0.225
	30.7289	0.226
	30.9538	0.227
	31.1775	0.228
	31.406	0.229
	31.6365	0.23
	31.8694	0.231
	32.1062	0.232
	32.3433	0.233
	32.5778	0.234
	32.8199	0.235
	33.0611	0.236
	33.3059	0.237
	33.546	0.238
	33.7927	0.239
	34.0393	0.24
	34.2802	0.241
	34.5272	0.242
	34.7761	0.243
	35.0269	0.244
	35.2774	0.245
	35.5311	0.246
	35.7898	0.247
	36.0478	0.248
	36.3091	0.249
	36.566	0.25
	36.8278	0.251
	37.0933	0.252
	37.3632	0.253
	37.6317	0.254
	37.9039	0.255
	38.1824	0.256
	38.4597	0.257
	38.7395	0.258
	39.0164	0.259
	39.2979	0.26
	39.5821	0.261
	39.8641	0.262
	40.1515	0.263
	40.4385	0.264
	40.728	0.265
	41.0254	0.266
	41.3258	0.267
	41.6144	0.268
	41.9176	0.269
	42.2148	0.27
	42.5123	0.271
	42.8207	0.272
	43.1319	0.273
	43.4476	0.274
	43.7667	0.275
	44.0921	0.276
	44.4101	0.277
	44.7353	0.278
	45.0611	0.279
	45.3851	0.28
	45.7054	0.281
	46.0435	0.282
	46.3881	0.283
	46.7247	0.284
	47.0625	0.285
	47.4069	0.286
	47.7561	0.287
	48.1014	0.288
	48.4568	0.289
	48.8022	0.29
	49.1553	0.291
	49.516	0.292
	49.8752	0.293
	50.2492	0.294
	50.6081	0.295
	50.9683	0.296
	51.3339	0.297
	51.7064	0.298
	52.0738	0.299
	52.4516	0.3
	52.831	0.301
	53.2166	0.302
	53.6063	0.303
	54.0027	0.304
	54.411	0.305
	54.8111	0.306
	55.2214	0.307
	55.6246	0.308
	56.0461	0.309
	56.4627	0.31
	56.8697	0.311
	57.2956	0.312
	57.726	0.313
	58.1416	0.314
	58.5658	0.315
	59.0097	0.316
	59.4331	0.317
	59.8685	0.318
	60.3154	0.319
	60.7782	0.32
	61.2405	0.321
	61.7085	0.322
	62.1838	0.323
	62.6363	0.324
	63.1244	0.325
	63.6136	0.326
	64.0935	0.327
	64.5799	0.328
	65.0642	0.329
	65.5328	0.33
	66.0419	0.331
	66.5365	0.332
	67.0473	0.333
	67.5214	0.334
	68.0421	0.335
	68.5167	0.336
	69.0481	0.337
	69.5509	0.338
	70.0767	0.339
	70.6262	0.34
	71.1523	0.341
	71.7116	0.342
	72.286	0.343
	72.859	0.344
	73.4319	0.345
	73.9648	0.346
	74.5436	0.347
	75.1111	0.348
	75.6908	0.349
	76.2847	0.35
	76.8691	0.351
	77.4841	0.352
	78.0877	0.353
	78.6968	0.354
	79.2759	0.355
	79.8567	0.356
	80.4734	0.357
	81.0434	0.358
	81.6653	0.359
	82.3142	0.36
	82.9545	0.361
	83.602	0.362
	84.2773	0.363
	84.9378	0.364
	85.6112	0.365
	86.296	0.366
	86.9763	0.367
	87.6685	0.368
	88.3691	0.369
	89.0558	0.37
	89.7445	0.371
	90.4364	0.372
	91.1494	0.373
	91.8544	0.374
	92.5919	0.375
	93.3289	0.376
	94.0327	0.377
	94.7999	0.378
	95.5351	0.379
	96.277	0.38
	97.0527	0.381
	97.7908	0.382
	98.4868	0.383
	99.2626	0.384
	100.048	0.385
	100.847	0.386
	101.657	0.387
	102.499	0.388
	103.313	0.389
	104.133	0.39
	104.996	0.391
	105.841	0.392
	106.75	0.393
	107.595	0.394
	108.46	0.395
	109.345	0.396
	110.223	0.397
	111.066	0.398
	111.992	0.399
	112.883	0.4
	113.761	0.401
	114.628	0.402
	115.573	0.403
	116.488	0.404
	117.403	0.405
	118.389	0.406
	119.344	0.407
	120.324	0.408
	121.324	0.409
	122.327	0.41
	123.357	0.411
	124.368	0.412
	125.409	0.413
	126.415	0.414
	127.463	0.415
	128.539	0.416
	129.586	0.417
	130.706	0.418
	131.742	0.419
	132.93	0.42
	134.048	0.421
	135.201	0.422
	136.371	0.423
	137.531	0.424
	138.703	0.425
	139.899	0.426
	141.089	0.427
	142.299	0.428
	143.498	0.429
	144.679	0.43
	145.873	0.431
	147.124	0.432
	148.388	0.433
	149.663	0.434
	150.898	0.435
	152.208	0.436
	153.559	0.437
	154.874	0.438
	156.22	0.439
	157.633	0.44
	158.964	0.441
	160.345	0.442
	161.793	0.443
	163.19	0.444
	164.642	0.445
	166.068	0.446
	167.59	0.447
	169.046	0.448
	170.546	0.449
	172.013	0.45
	173.539	0.451
	175.074	0.452
	176.571	0.453
	178.106	0.454
	179.714	0.455
	181.33	0.456
	182.922	0.457
	184.536	0.458
	186.073	0.459
	187.734	0.46
	189.399	0.461
	191.098	0.462
	192.81	0.463
	194.582	0.464
	196.261	0.465
	197.923	0.466
	199.689	0.467

## Sheet: Figure 5
	Sample/Element	S	P	Cl	O	Fe	Cr	Ni	Pt
	SE Bef.	64.4	13.6	13.4	3.8	0	0	0	4.8
	SE Aft.	61.9	12.3	12.1	9.5	0	0	0	4.2
	CC (Bef.)	0.3	0	0.1	4.5	61.1	20.6	7.9	5.4
	CC (Aft.)	36.2	1.8	2.6	19.8	26.1	6.8	2.6	4.5

## Sheet: Figure 6 c
	Figure 6c, 3 days	Figure 6c, 3 days	Figure 6c, 10 hours	Figure 6c, 10 hours
	Time (h)	I (µA)	Time (h)	I (µA)
	0.01778	-58.4252	0.02083	-12.7463
	0.01917	-34.7746	0.02222	-10.4778
	0.02056	-28.6581	0.0225	-10.6645
	0.02194	-21.7504	0.02278	-10.2625
	0.02333	-21.739	0.02306	-8.92503
	0.02472	-17.3614	0.02333	-10.58
	0.02611	-15.3958	0.02361	-8.31535
	0.0275	-14.8916	0.02389	-9.08126
	0.02889	-14.9799	0.02417	-7.84349
	0.03028	-12.0001	0.02444	-10.9223
	0.03167	-10.9579	0.02472	-7.45292
	0.03306	-12.6332	0.025	-7.55263
	0.03444	-11.0875	0.02528	-8.53954
	0.03583	-9.88653	0.02556	-6.79307
	0.03722	-10.902	0.02583	-8.01687
	0.03861	-10.6277	0.02611	-9.76269
	0.04	-10.8049	0.02639	-9.19875
	0.04139	-11.3326	0.02667	-6.49586
	0.04278	-8.7707	0.02694	-5.90714
	0.04417	-7.82317	0.02722	-5.8919
	0.04556	-9.92019	0.0275	-7.21032
	0.04694	-8.59923	0.02778	-6.66542
	0.04833	-7.96098	0.02806	-5.56229
	0.04972	-6.80387	0.02833	-6.36122
	0.05111	-9.36387	0.02861	-8.50143
	0.0525	-7.00773	0.02889	-5.79981
	0.05389	-6.35042	0.02917	-8.23279
	0.05528	-6.53079	0.02944	-5.56547
	0.05667	-6.13767	0.02972	-7.54119
	0.05806	-8.63035	0.03	-7.97749
	0.05944	-5.71027	0.03028	-4.7621
	0.06083	-7.53294	0.03056	-4.55252
	0.06222	-8.57764	0.03083	-4.42551
	0.06361	-8.61193	0.03111	-4.65032
	0.065	-5.12663	0.03139	-6.23103
	0.06639	-5.07646	0.03167	-7.68853
	0.06778	-4.78115	0.03194	-4.76464
	0.06917	-5.15966	0.03222	-4.3385
	0.07056	-6.08433	0.0325	-6.75116
	0.07194	-5.82966	0.03278	-6.26215
	0.07333	-4.60904	0.03306	-4.34485
	0.07472	-4.36835	0.03333	-6.01256
	0.07611	-4.31119	0.03361	-3.78535
	0.0775	-5.85125	0.03389	-6.70226
	0.07889	-5.47846	0.03417	-4.06923
	0.08028	-4.81354	0.03444	-4.74177
	0.08167	-4.20323	0.03472	-3.69644
	0.08306	-4.25467	0.035	-3.60245
	0.08444	-6.31296	0.03528	-3.51163
	0.08583	-4.97104	0.03556	-3.36429
	0.08722	-6.23357	0.03583	-3.94602
	0.08861	-4.3493	0.03611	-3.94475
	0.09	-4.18608	0.03639	-3.73581
	0.09139	-7.09664	0.03667	-7.43323
	0.09278	-3.90538	0.03694	-4.0705
	0.09417	-3.73772	0.03722	-4.24832
	0.09556	-5.81378	0.0375	-4.38308
	0.09694	-4.19053	0.03778	-4.22753
	0.09833	-6.88961	0.03806	-4.90141
	0.09972	-3.69517	0.03833	-4.71227
	0.10111	-5.42385	0.03861	-4.73646
	0.1025	-3.3916	0.03889	-4.46247
	0.10389	-6.67431	0.03917	-4.2657
	0.10528	-3.19917	0.03944	-4.04169
	0.10667	-6.12688	0.03972	-4.02118
	0.10806	-3.44749	0.04	-4.54612
	0.10944	-4.50699	0.04028	-4.32287
	0.11083	-4.22728	0.04056	-4.3329
	0.11222	-4.31925	0.04083	-3.96802
	0.11361	-4.50934	0.04111	-3.82829
	0.115	-4.16262	0.04139	-3.80333
	0.11639	-4.59858	0.04167	-4.30648
	0.11778	-4.14173	0.04194	-4.08672
	0.11917	-4.12813	0.04222	-3.73416
	0.12056	-4.01229	0.0425	-4.28431
	0.12194	-4.40435	0.04278	-3.97323
	0.12333	-4.23719	0.04306	-3.8777
	0.12472	-3.92248	0.04333	-4.13684
	0.12611	-3.89066	0.04361	-3.63622
	0.1275	-3.87745	0.04389	-3.93474
	0.12889	-4.18898	0.04417	-3.80669
	0.13028	-3.86544	0.04444	-3.64283
	0.13167	-3.94102	0.04472	-3.46105
	0.13306	-3.89148	0.045	-3.49872
	0.13444	-4.40391	0.04528	-3.96872
	0.13583	-3.70965	0.04556	-3.44518
	0.13722	-4.17825	0.04583	-3.50653
	0.13861	-3.80911	0.04611	-3.82219
	0.14	-4.20429	0.04639	-3.31066
	0.14139	-3.56395	0.04667	-3.58529
	0.14278	-3.52508	0.04694	-3.86284
	0.14417	-4.0443	0.04722	-3.64219
	0.14556	-3.99654	0.0475	-3.84976
	0.14694	-3.4622	0.04778	-3.29509
	0.14833	-3.83077	0.04806	-3.34178
	0.14972	-3.55931	0.04833	-3.78046
	0.15111	-4.03344	0.04861	-3.4427
	0.1525	-3.63381	0.04889	-3.2493
	0.15389	-3.49777	0.04917	-3.54915
	0.15528	-3.33625	0.04944	-3.54064
	0.15667	-3.35816	0.04972	-2.99607
	0.15806	-3.28309	0.05	-3.66963
	0.15944	-3.33968	0.05028	-3.32158
	0.16083	-3.56064	0.05056	-3.05635
	0.16222	-3.47369	0.05083	-3.4998
	0.16361	-3.25438	0.05111	-2.97086
	0.165	-3.42345	0.05139	-3.0587
	0.16639	-3.38719	0.05167	-2.96629
	0.16778	-3.81495	0.05194	-3.57309
	0.16917	-3.61457	0.05222	-2.97518
	0.17056	-3.24905	0.0525	-3.55283
	0.17194	-3.52806	0.05278	-2.9297
	0.17333	-3.49942	0.05306	-3.0371
	0.17472	-3.08563	0.05333	-2.86873
	0.17611	-3.52724	0.05361	-2.89344
	0.1775	-3.41526	0.05389	-2.91745
	0.17889	-3.34254	0.05417	-3.43241
	0.18028	-3.08525	0.05444	-2.83596
	0.18167	-3.16578	0.05472	-2.86752
	0.18306	-3.63267	0.055	-2.70029
	0.18444	-3.36934	0.05528	-2.81424
	0.18583	-3.09541	0.05556	-3.02936
	0.18722	-3.48957	0.05583	-3.34336
	0.18861	-3.45477	0.05611	-3.36693
	0.19	-3.11065	0.05639	-2.90989
	0.19139	-3.11815	0.05667	-2.86136
	0.19278	-3.12558	0.05694	-2.78527
	0.19417	-3.27801	0.05722	-3.0211
	0.19556	-3.4803	0.0575	-2.9546
	0.19694	-2.86594	0.05778	-3.14565
	0.19833	-3.43146	0.05806	-2.94247
	0.19972	-3.44213	0.05833	-2.68645
	0.20111	-3.32393	0.05861	-3.17791
	0.2025	-3.30659	0.05889	-2.96895
	0.20389	-2.77117	0.05917	-2.6162
	0.20528	-3.24047	0.05944	-3.00725
	0.20667	-2.79042	0.05972	-3.09065
	0.20806	-3.22726	0.06	-3.04346
	0.20944	-2.74952	0.06028	-2.50537
	0.21083	-2.95612	0.06056	-2.53872
	0.21222	-3.03418	0.06083	-2.71573
	0.21361	-2.89744	0.06111	-2.49883
	0.215	-2.79467	0.06139	-2.49762
	0.21639	-2.89795	0.06167	-2.66625
	0.21778	-3.23393	0.06194	-3.06912
	0.21917	-2.905	0.06222	-2.98718
	0.22056	-2.72494	0.0625	-3.03749
	0.22194	-3.15346	0.06278	-2.48009
	0.22333	-2.75511	0.06306	-2.40508
	0.22472	-2.66771	0.06333	-3.01208
	0.22611	-3.07743	0.06361	-2.88061
	0.2275	-2.64967	0.06389	-2.58483
	0.22889	-2.56971	0.06417	-2.44777
	0.23028	-2.87013	0.06444	-2.86416
	0.23167	-2.58013	0.06472	-2.5168
	0.23306	-2.94253	0.065	-2.68924
	0.23444	-2.51077	0.06528	-2.80598
	0.23583	-2.59727	0.06556	-2.44935
	0.23722	-2.79093	0.06583	-2.45824
	0.23861	-2.51706	0.06611	-2.81106
	0.24	-2.46866	0.06639	-2.31058
	0.24139	-2.59721	0.06667	-2.80122
	0.24278	-2.68505	0.06694	-2.37028
	0.24417	-3.03609	0.06722	-2.36183
	0.24556	-2.80642	0.0675	-2.87013
	0.24694	-2.4625	0.06778	-2.83697
	0.24833	-2.99341	0.06806	-2.79575
	0.24972	-2.39575	0.06833	-2.46098
	0.25111	-2.8169	0.06861	-2.29978
	0.2525	-2.94895	0.06889	-2.23855
	0.25389	-2.82821	0.06917	-2.53344
	0.25528	-2.61474	0.06944	-2.24173
	0.25667	-2.54348	0.06972	-2.70156
	0.25806	-2.91122	0.07	-2.60744
	0.25944	-2.62192	0.07028	-2.81703
	0.26083	-2.56768	0.07056	-2.53897
	0.26222	-2.35472	0.07083	-2.13839
	0.26361	-2.88848	0.07111	-2.37828
	0.265	-2.84771	0.07139	-2.5398
	0.26639	-2.92627	0.07167	-2.72951
	0.26778	-2.94253	0.07194	-2.78451
	0.26917	-2.80109	0.07222	-2.49794
	0.27056	-2.28041	0.0725	-2.26021
	0.27194	-2.69896	0.07278	-2.6907
	0.27333	-2.65888	0.07306	-2.24344
	0.27472	-2.21016	0.07333	-2.27469
	0.27611	-2.9015	0.07361	-2.24757
	0.2775	-2.85469	0.07389	-2.67952
	0.27889	-2.61677	0.07417	-2.17866
	0.28028	-2.58724	0.07444	-2.10517
	0.28167	-2.25075	0.07472	-2.55637
	0.28306	-2.79461	0.075	-2.66892
	0.28444	-2.52913	0.07528	-2.22198
	0.28583	-2.21709	0.07556	-2.3659
	0.28722	-2.45158	0.07583	-2.0482
	0.28861	-2.84517	0.07611	-2.07818
	0.29	-2.2538	0.07639	-2.28009
	0.29139	-2.82605	0.07667	-2.40794
	0.29278	-2.14544	0.07694	-2.49388
	0.29417	-2.13102	0.07722	-2.5102
	0.29556	-2.21175	0.0775	-2.0618
	0.29694	-2.75523	0.07778	-2.55561
	0.29833	-2.32252	0.07806	-2.15033
	0.29972	-2.56336	0.07833	-2.35897
	0.30111	-2.59912	0.07861	-2.34799
	0.3025	-2.25723	0.07889	-2.32207
	0.30389	-2.38476	0.07917	-2.51166
	0.30528	-2.66492	0.07944	-1.97713
	0.30667	-2.48822	0.07972	-2.00127
	0.30806	-2.48086	0.08	-2.03029
	0.30944	-2.23385	0.08028	-2.2679
	0.31083	-2.65126	0.08056	-2.45805
	0.31222	-2.30994	0.08083	-1.97123
	0.31361	-2.6853	0.08111	-2.36094
	0.315	-2.57073	0.08139	-2.01975
	0.31639	-2.42846	0.08167	-1.92359
	0.31778	-2.45659	0.08194	-2.12588
	0.31917	-2.04992	0.08222	-2.3584
	0.32056	-2.02464	0.0825	-2.31991
	0.32194	-2.09285	0.08278	-2.1086
	0.32333	-2.15764	0.08306	-2.51712
	0.32472	-2.05945	0.08333	-2.40991
	0.32611	-2.15129	0.08361	-2.22356
	0.3275	-2.55739	0.08389	-1.86039
	0.32889	-2.36393	0.08417	-2.41849
	0.33028	-1.97885	0.08444	-2.39175
	0.33167	-2.10816	0.08472	-2.3464
	0.33306	-2.32569	0.085	-2.08942
	0.33444	-2.59397	0.08528	-2.15154
	0.33583	-2.22204	0.08556	-2.20254
	0.33722	-2.12061	0.08583	-1.83004
	0.33861	-2.58451	0.08611	-2.44567
	0.34	-1.94112	0.08639	-1.88434
	0.34139	-1.95058	0.08667	-1.8073
	0.34278	-1.91495	0.08694	-2.32817
	0.34417	-2.21092	0.08722	-2.33046
	0.34556	-2.01168	0.0875	-2.42795
	0.34694	-2.22166	0.08778	-2.41531
	0.34833	-1.92721	0.08806	-2.23773
	0.34972	-2.03728	0.08833	-2.42439
	0.35111	-2.53687	0.08861	-2.01276
	0.3525	-2.50366	0.08889	-2.26091
	0.35389	-1.94474	0.08917	-1.79275
	0.35528	-1.91635	0.08944	-1.76373
	0.35667	-2.02439	0.08972	-2.14493
	0.35806	-2.09158	0.09	-2.35789
	0.35944	-1.92918	0.09028	-2.34875
	0.36083	-1.97091	0.09056	-2.05925
	0.36222	-1.99523	0.09083	-1.88281
	0.36361	-1.76417	0.09111	-2.26885
	0.365	-2.37485	0.09139	-1.72772
	0.36639	-2.26643	0.09167	-2.01835
	0.36778	-2.44675	0.09194	-2.13725
	0.36917	-2.08485	0.09222	-2.32639
	0.37056	-1.91254	0.0925	-2.33135
	0.37194	-2.42134	0.09278	-1.71146
	0.37333	-1.78634	0.09306	-1.7441
	0.37472	-1.97732	0.09333	-2.06459
	0.37611	-2.21296	0.09361	-1.72105
	0.3775	-2.40801	0.09389	-1.94665
	0.37889	-1.78723	0.09417	-2.20603
	0.38028	-2.23074	0.09444	-1.67951
	0.38167	-1.81079	0.09472	-1.77605
	0.38306	-2.25329	0.095	-2.01245
	0.38444	-1.87989	0.09528	-2.30492
	0.38583	-2.28111	0.09556	-2.10162
	0.38722	-1.82934	0.09583	-2.24363
	0.38861	-2.00851	0.09611	-1.88326
	0.39	-1.88218	0.09639	-1.9154
	0.39139	-2.34017	0.09667	-1.74937
	0.39278	-2.30753	0.09694	-2.16983
	0.39417	-2.30829	0.09722	-1.82661
	0.39556	-2.24656	0.0975	-2.02216
	0.39694	-2.39372	0.09778	-1.6414
	0.39833	-1.7476	0.09806	-1.76976
	0.39972	-2.35167	0.09833	-1.63937
	0.40111	-2.29095	0.09861	-1.83963
	0.4025	-2.34373	0.09889	-1.89653
	0.40389	-2.23982	0.09917	-1.63016
	0.40528	-1.78901	0.09944	-1.95592
	0.40667	-1.70866	0.09972	-1.92397
	0.40806	-1.92251	0.1	-1.73222
	0.40944	-2.12499	0.10028	-1.86116
	0.41083	-2.3302	0.10056	-1.79828
	0.41222	-1.46388	0.10083	-2.212
	0.41361	-1.64585	0.10111	-1.90631
	0.415	-1.79777	0.10139	-1.87938
	0.41639	-1.9328	0.10167	-1.65499
	0.41778	-2.26193	0.10194	-2.03487
	0.41917	-2.09952	0.10222	-1.72467
	0.42056	-1.95655	0.1025	-2.07088
	0.42194	-2.043	0.10278	-1.65468
	0.42333	-1.69126	0.10306	-2.14106
	0.42472	-2.10981	0.10333	-2.08123
	0.42611	-1.70288	0.10361	-2.19085
	0.4275	-1.77687	0.10389	-1.94048
	0.42889	-1.85855	0.10417	-1.52911
	0.43028	-1.99117	0.10444	-1.63384
	0.43167	-2.24681	0.10472	-1.52333
	0.43306	-1.88142	0.105	-1.62698
	0.43444	-1.78812	0.10528	-1.99676
	0.43583	-2.08066	0.10556	-2.15065
	0.43722	-1.83448	0.10583	-1.53089
	0.43861	-2.18933	0.10611	-1.49926
	0.44	-1.63797	0.10639	-2.07488
	0.44139	-1.98259	0.10667	-2.1551
	0.44278	-1.60837	0.10694	-1.55229
	0.44417	-2.12264	0.10722	-1.8247
	0.44556	-2.14868	0.1075	-1.90905
	0.44694	-2.10073	0.10778	-2.02623
	0.44833	-1.82229	0.10806	-1.65817
	0.44972	-2.24478	0.10833	-1.62178
	0.45111	-2.09006	0.10861	-1.92041
	0.4525	-1.74099	0.10889	-1.9711
	0.45389	-1.69736	0.10917	-2.06567
	0.45528	-1.80469	0.10944	-1.67417
	0.45667	-1.98685	0.10972	-1.48408
	0.45806	-1.71158	0.11	-1.93045
	0.45944	-2.13553	0.11028	-1.55464
	0.46083	-1.57636	0.11056	-1.63073
	0.46222	-2.06542	0.11083	-2.09393
	0.46361	-1.64273	0.11111	-1.67316
	0.465	-1.71482	0.11139	-1.88066
	0.46639	-1.71508	0.11167	-2.09717
	0.46778	-1.90219	0.11194	-1.88929
	0.46917	-1.73673	0.11222	-1.61841
	0.47056	-2.16437	0.1125	-1.73013
	0.47194	-1.53584	0.11278	-1.75598
	0.47333	-1.59002	0.11306	-1.47747
	0.47472	-1.79529	0.11333	-1.45512
	0.47611	-1.55667	0.11361	-1.95357
	0.4775	-1.52187	0.11389	-1.76728
	0.47889	-1.75744	0.11417	-2.10187
	0.48028	-2.04858	0.11444	-1.80615
	0.48167	-1.52492	0.11472	-1.6348
	0.48306	-1.96735	0.115	-1.57522
	0.48444	-1.60634	0.11528	-1.39719
	0.48583	-1.51425	0.11556	-1.8797
	0.48722	-2.11172	0.11583	-1.83747
	0.48861	-1.77249	0.11611	-2.03741
	0.49	-1.4809	0.11639	-2.05176
	0.49139	-1.65461	0.11667	-1.60787
	0.49278	-2.0893	0.11694	-1.65633
	0.49417	-2.04706	0.11722	-1.49843
	0.49556	-1.55534	0.1175	-1.81905
	0.49694	-1.7394	0.11778	-1.78901
	0.49833	-1.48465	0.11806	-2.05582
	0.49972	-1.46147	0.11833	-1.61669
	0.50111	-1.5011	0.11861	-1.96875
	0.5025	-1.53984	0.11889	-1.80825
	0.50389	-1.52911	0.11917	-1.85804
	0.50528	-1.87773	0.11944	-1.43047
	0.50667	-1.82997	0.11972	-1.80355
	0.50806	-1.56538	0.12	-1.41059
	0.50944	-1.45721	0.12028	-1.98666
	0.51083	-1.96849	0.12056	-1.50517
	0.51222	-2.06173	0.12083	-1.45327
	0.51361	-1.66566	0.12111	-1.65576
	0.515	-2.05684	0.12139	-1.36156
	0.51639	-1.47093	0.12167	-1.55833
	0.51778	-1.64451	0.12194	-1.43746
	0.51917	-1.73324	0.12222	-1.48776
	0.52056	-1.37363	0.1225	-1.77008
	0.52194	-1.97256	0.12278	-1.36937
	0.52333	-1.54283	0.12306	-1.6541
	0.52472	-1.92531	0.12333	-1.78138
	0.52611	-1.97053	0.12361	-1.5561
	0.5275	-1.77491	0.12389	-1.77986
	0.52889	-1.53203	0.12417	-1.68491
	0.53028	-1.9523	0.12444	-1.94976
	0.53167	-1.87875	0.12472	-1.34136
	0.53306	-1.64712	0.125	-1.46382
	0.53444	-1.95782	0.12528	-1.98151
	0.53583	-1.40367	0.12556	-1.40151
	0.53722	-1.58449	0.12583	-1.64839
	0.53861	-1.37484	0.12611	-1.40634
	0.54	-1.99333	0.12639	-1.87996
	0.54139	-1.90739	0.12667	-1.33584
	0.54278	-1.82457	0.12694	-1.6012
	0.54417	-1.39675	0.12722	-1.68408
	0.54556	-1.84198	0.1275	-1.69691
	0.54694	-1.39383	0.12778	-1.35121
	0.54833	-1.97967	0.12806	-1.37446
	0.54972	-1.3521	0.12833	-1.76303
	0.55111	-1.71698	0.12861	-1.88663
	0.5525	-1.58208	0.12889	-1.5669
	0.55389	-1.59529	0.12917	-1.88688
	0.55528	-1.4057	0.12944	-1.65347
	0.55667	-1.46382	0.12972	-1.32174
	0.55806	-1.62012	0.13	-1.43422
	0.55944	-1.94493	0.13028	-1.30554
	0.56083	-1.68586	0.13056	-1.93204
	0.56222	-2.00597	0.13083	-1.44769
	0.56361	-1.36925	0.13111	-1.3977
	0.565	-1.36601	0.13139	-1.30846
	0.56639	-1.65988	0.13167	-1.85525
	0.56778	-1.33101	0.13194	-1.77484
	0.56917	-1.34765	0.13222	-1.50078
	0.57056	-1.69653	0.1325	-1.63657
	0.57194	-1.78049	0.13278	-1.38081
	0.57333	-1.80292	0.13306	-1.31075
	0.57472	-1.39129	0.13333	-1.28535
	0.57611	-1.62228	0.13361	-1.88135
	0.5775	-1.77878	0.13389	-1.34467
	0.57889	-1.42533	0.13417	-1.22387
	0.58028	-1.91762	0.13444	-1.88351
	0.58167	-1.6703	0.13472	-1.34206
	0.58306	-1.37985	0.135	-1.52638
	0.58444	-1.41675	0.13528	-1.52898
	0.58583	-1.71959	0.13556	-1.28731
	0.58722	-1.68935	0.13583	-1.39884
	0.58861	-1.28649	0.13611	-1.41218
	0.59	-1.36321	0.13639	-1.26102
	0.59139	-1.78659	0.13667	-1.81746
	0.59278	-1.34537	0.13694	-1.77452
	0.59417	-1.32377	0.13722	-1.53883
	0.59556	-1.75801	0.1375	-1.38271
	0.59694	-1.34543	0.13778	-1.54581
	0.59833	-1.39332	0.13806	-1.45899
	0.59972	-1.27696	0.13833	-1.83543
	0.60111	-1.44896	0.13861	-1.63689
	0.6025	-1.28077	0.13889	-1.18887
	0.60389	-1.78119	0.13917	-1.24705
	0.60528	-1.37992	0.13944	-1.42126
	0.60667	-1.64007	0.13972	-1.58735
	0.60806	-1.38417	0.14	-1.25772
	0.60944	-1.83429	0.14028	-1.80908
	0.61083	-1.40259	0.14056	-1.83105
	0.61222	-1.37617	0.14083	-1.23498
	0.61361	-1.61504	0.14111	-1.79796
	0.615	-1.25969	0.14139	-1.31107
	0.61639	-1.6595	0.14167	-1.26
	0.61778	-1.79015	0.14194	-1.6583
	0.61917	-1.67741	0.14222	-1.49735
	0.62056	-1.40132	0.1425	-1.39218
	0.62194	-1.23993	0.14278	-1.82216
	0.62333	-1.487	0.14306	-1.2104
	0.62472	-1.87481	0.14333	-1.33108
	0.62611	-1.39567	0.14361	-1.45645
	0.6275	-1.27017	0.14389	-1.21586
	0.62889	-1.56773	0.14417	-1.82699
	0.63028	-1.76208	0.14444	-1.22729
	0.63167	-1.23009	0.14472	-1.83156
	0.63306	-1.32739	0.145	-1.40589
	0.63444	-1.75915	0.14528	-1.62228
	0.63583	-1.8555	0.14556	-1.63696
	0.63722	-1.34365	0.14583	-1.19668
	0.63861	-1.3582	0.14611	-1.21523
	0.64	-1.65321	0.14639	-1.47538
	0.64139	-1.24317	0.14667	-1.7394
	0.64278	-1.71819	0.14694	-1.72899
	0.64417	-1.4381	0.14722	-1.45982
	0.64556	-1.22361	0.1475	-1.37801
	0.64694	-1.84077	0.14778	-1.78062
	0.64833	-1.70707	0.14806	-1.3145
	0.64972	-1.38398	0.14833	-1.18779
	0.65111	-1.24387	0.14861	-1.62413
	0.6525	-1.49176	0.14889	-1.70434
	0.65389	-1.26566	0.14917	-1.21917
	0.65528	-1.15572	0.14944	-1.773
	0.65667	-1.58818	0.14972	-1.8287
	0.65806	-1.79224	0.15	-1.12682
	0.65944	-1.37541	0.15028	-1.26369
	0.66083	-1.66966	0.15056	-1.23123
	0.66222	-1.2426	0.15083	-1.59783
	0.66361	-1.33114	0.15111	-1.41396
	0.665	-1.83397	0.15139	-1.37179
	0.66639	-1.18398	0.15167	-1.59065
	0.66778	-1.7803	0.15194	-1.1869
	0.66917	-1.38278	0.15222	-1.11989
	0.67056	-1.72206	0.1525	-1.59802
	0.67194	-1.58633	0.15278	-1.50586
	0.67333	-1.11011	0.15306	-1.2172
	0.67472	-1.49945	0.15333	-1.75058
	0.67611	-1.63664	0.15361	-1.75306
	0.6775	-1.64959	0.15389	-1.77776
	0.67889	-1.32142	0.15417	-1.70091
	0.68028	-1.31558	0.15444	-1.76671
	0.68167	-1.73369	0.15472	-1.68993
	0.68306	-1.11373	0.155	-1.67754
	0.68444	-1.34168	0.15528	-1.35839
	0.68583	-1.16391	0.15556	-1.11386
	0.68722	-1.30459	0.15583	-1.77891
	0.68861	-1.70333	0.15611	-1.24851
	0.69	-1.12758	0.15639	-1.80882
	0.69139	-1.22545	0.15667	-1.62876
	0.69278	-1.47011	0.15694	-1.34841
	0.69417	-1.23828	0.15722	-1.17877
	0.69556	-1.82127	0.1575	-1.19986
	0.69694	-1.74537	0.15778	-1.52619
	0.69833	-1.42679	0.15806	-1.1251
	0.69972	-1.72949	0.15833	-1.22602
	0.70111	-1.17121	0.15861	-1.26883
	0.7025	-1.83937	0.15889	-1.24654
	0.70389	-1.24343	0.15917	-1.45982
	0.70528	-1.16226	0.15944	-1.7173
	0.70667	-1.28039	0.15972	-1.39503
	0.70806	-1.3535	0.16	-1.23758
	0.70944	-1.11564	0.16028	-1.54467
	0.71083	-1.72708	0.16056	-1.42704
	0.71222	-1.18747	0.16083	-1.29348
	0.71361	-1.42082	0.16111	-1.63581
	0.715	-1.64655	0.16139	-1.66611
	0.71639	-1.05149	0.16167	-1.45302
	0.71778	-1.11519	0.16194	-1.70758
	0.71917	-1.29195	0.16222	-1.66865
	0.72056	-1.17471	0.1625	-1.16048
	0.72194	-1.471	0.16278	-1.3387
	0.72333	-1.201	0.16306	-1.07385
	0.72472	-1.44864	0.16333	-1.68497
	0.72611	-1.13177	0.16361	-1.62914
	0.7275	-1.07899	0.16389	-1.69405
	0.72889	-1.1721	0.16417	-1.40659
	0.73028	-1.21643	0.16444	-1.14041
	0.73167	-1.41491	0.16472	-1.69113
	0.73306	-1.58233	0.165	-1.166
	0.73444	-1.44476	0.16528	-1.11335
	0.73583	-1.10008	0.16556	-1.20608
	0.73722	-1.42152	0.16583	-1.0969
	0.73861	-1.69405	0.16611	-1.0539
	0.74	-1.73007	0.16639	-1.40564
	0.74139	-1.10725	0.16667	-1.48872
	0.74278	-1.48637	0.16694	-1.40164
	0.74417	-1.25696	0.16722	-1.04901
	0.74556	-1.53502	0.1675	-1.06648
	0.74694	-1.09817	0.16778	-1.66782
	0.74833	-1.32771	0.16806	-1.20615
	0.74972	-1.56519	0.16833	-1.24279
	0.75111	-1.1615	0.16861	-1.05727
	0.7525	-1.18461	0.16889	-1.04755
	0.75389	-1.41078	0.16917	-1.13361
	0.75528	-1.72009	0.16944	-1.36251
	0.75667	-1.16245	0.16972	-1.6508
	0.75806	-1.63784	0.17	-1.10167
	0.75944	-1.48154	0.17028	-1.10745
	0.76083	-1.65614	0.17056	-1.12783
	0.76222	-1.40335	0.17083	-1.15921
	0.76361	-1.07175	0.17111	-1.49773
	0.765	-1.30764	0.17139	-1.14555
	0.76639	-1.08687	0.17167	-1.65791
	0.76778	-1.08064	0.17194	-1.63549
	0.76917	-1.11716	0.17222	-1.0264
	0.77056	-1.50694	0.1725	-1.11094
	0.77194	-1.18754	0.17278	-1.07836
	0.77333	-1.34791	0.17306	-1.20437
	0.77472	-1.11335	0.17333	-1.02342
	0.77611	-1.09201	0.17361	-1.31031
	0.7775	-1.10579	0.17389	-1.48954
	0.77889	-1.2647	0.17417	-1.66573
	0.78028	-1.00779	0.17444	-1.12453
	0.78167	-1.04984	0.17472	-1.62971
	0.78306	-1.21091	0.175	-1.0828
	0.78444	-1.37839	0.17528	-1.3916
	0.78583	-1.13399	0.17556	-1.50828
	0.78722	-1.04565	0.17583	-1.43759
	0.78861	-1.16124	0.17611	-1.03313
	0.79	-1.04209	0.17639	-1.21453
	0.79139	-1.60221	0.17667	-1.17153
	0.79278	-1.09868	0.17694	-1.29983
	0.79417	-1.53222	0.17722	-1.34727
	0.79556	-1.61409	0.1775	-1.14314
	0.79694	-1.34829	0.17778	-1.15984
	0.79833	-1.44133	0.17806	-1.14181
	0.79972	-1.58722	0.17833	-1.41764
	0.80111	-1.1009	0.17861	-1.03701
	0.8025	-1.45321	0.17889	-1.36398
	0.80389	-1.26858	0.17917	-1.10789
	0.80528	-1.00659	0.17944	-1.59732
	0.80667	-1.57744	0.17972	-1.01541
	0.80806	-1.22958	0.18	-1.36309
	0.80944	-1.34422	0.18028	-1.22196
	0.81083	-1.57039	0.18056	-1.2701
	0.81222	-0.7209	0.18083	-1.03879
	0.81361	-1.19833	0.18111	-1.61218
	0.815	-1.52835	0.18139	-1.53
	0.81639	-1.52936	0.18167	-1.18982
	0.81778	-1.20024	0.18194	-1.54594
	0.81917	-1.5159	0.18222	-1.39732
	0.82056	-1.5843	0.1825	-1.13488
	0.82194	-1.04063	0.18278	-1.62298
	0.82333	-1.00779	0.18306	-1.25124
	0.82472	-1.17483	0.18333	-1.12536
	0.82611	-1.60412	0.18361	-1.07766
	0.8275	-1.33362	0.18389	-1.30459
	0.82889	-1.0278	0.18417	-1.59618
	0.83028	-1.01313	0.18444	-1.06045
	0.83167	-1.62165	0.18472	-0.98829
	0.83306	-1.17604	0.185	-0.99611
	0.83444	-1.01357	0.18528	-0.99299
	0.83583	-1.34568	0.18556	-1.50663
	0.83722	-1.10351	0.18583	-1.36709
	0.83861	-1.13393	0.18611	-1.2929
	0.84	-1.46852	0.18639	-1.5441
	0.84139	-1.04323	0.18667	-0.99611
	0.84278	-1.663	0.18694	-1.20964
	0.84417	-1.37122	0.18722	-1.22082
	0.84556	-1.19427	0.1875	-1.53953
	0.84694	-0.97845	0.18778	-0.9573
	0.84833	-1.45048	0.18806	-0.99801
	0.84972	-1.35559	0.18833	-1.28782
	0.85111	-1.16715	0.18861	-1.14841
	0.8525	-1.20329	0.18889	-1.52828
	0.85389	-1.23644	0.18917	-1.58608
	0.85528	-1.46071	0.18944	-1.45982
	0.85667	-1.59523	0.18972	-1.49888
	0.85806	-1.2271	0.19	-0.9606
	0.85944	-1.55267	0.19028	-1.50415
	0.86083	-1.45594	0.19056	-1.56512
	0.86222	-1.23911	0.19083	-0.96327
	0.86361	-1.02742	0.19111	-1.17934
	0.865	-0.96073	0.19139	-1.5683
	0.86639	-1.05441	0.19167	-1.56118
	0.86778	-0.94479	0.19194	-1.0675
	0.86917	-1.61816	0.19222	-1.1789
	0.87056	-1.29729	0.1925	-1.00665
	0.87194	-0.79299	0.19278	-1.15146
	0.87333	-1.38049	0.19306	-1.11049
	0.87472	-1.02113	0.19333	-1.17877
	0.87611	-1.00532	0.19361	-1.0976
	0.8775	-1.26864	0.19389	-1.58386
	0.87889	-1.03301	0.19417	-1.38093
	0.88028	-1.54308	0.19444	-1.52612
	0.88167	-0.94149	0.19472	-1.09557
	0.88306	-1.2473	0.195	-1.14968
	0.88444	-0.97534	0.19528	-1.24051
	0.88583	-1.12853	0.19556	-1.33832
	0.88722	-0.94657	0.19583	-1.33489
	0.88861	-0.91837	0.19611	-1.31793
	0.89	-1.55267	0.19639	-1.46763
	0.89139	-1.06978	0.19667	-1.57611
	0.89278	-1.11621	0.19694	-1.51272
	0.89417	-1.05556	0.19722	-1.06349
	0.89556	-0.97057	0.1975	-1.37916
	0.89694	-1.17236	0.19778	-1.00513
	0.89833	-1.35908	0.19806	-1.15699
	0.89972	-1.5084	0.19833	-1.52371
	0.90111	-1.4139	0.19861	-1.53464
	0.9025	-0.8936	0.19889	-1.11094
	0.90389	-1.48579	0.19917	-1.23155
	0.90528	-1.45766	0.19944	-1.16734
	0.90667	-1.31463	0.19972	-1.00246
	0.90806	-1.1446	0.2	-1.5051
	0.90944	-1.103	0.20028	-1.02005
	0.91083	-1.13755	0.20056	-1.53826
	0.91222	-1.22291	0.20083	-0.9606
	0.91361	-1.07632	0.20111	-1.54727
	0.915	-1.55636	0.20139	-0.98683
	0.91639	-1.12466	0.20167	-1.48071
	0.91778	-1.04984	0.20194	-1.17083
	0.91917	-0.96029	0.20222	-1.01611
	0.92056	-1.2748	0.2025	-1.05371
	0.92194	-1.35883	0.20278	-1.41714
	0.92333	-1.09817	0.20306	-0.92046
	0.92472	-1.05956	0.20333	-1.07042
	0.92611	-0.87448	0.20361	-1.0452
	0.9275	-1.52022	0.20389	-0.92014
	0.92889	-1.33819	0.20417	-0.94949
	0.93028	-0.85085	0.20444	-1.43054
	0.93167	-1.46198	0.20472	-0.88902
	0.93306	-1.08674	0.205	-1.21104
	0.93444	-0.93812	0.20528	-1.39897
	0.93583	-0.84456	0.20556	-0.90668
	0.93722	-1.11773	0.20583	-1.57547
	0.93861	-1.05467	0.20611	-1.31875
	0.94	-1.47315	0.20639	-1.37077
	0.94139	-0.88178	0.20667	-1.55858
	0.94278	-1.14517	0.20694	-1.06286
	0.94417	-1.236	0.20722	-1.33
	0.94556	-1.41574	0.2075	-0.89042
	0.94694	-1.32479	0.20778	-0.84082
	0.94833	-1.04984	0.20806	-1.15273
	0.94972	-0.94936	0.20833	-1.12129
	0.95111	-1.40939	0.20861	-1.07239
	0.9525	-1.4602	0.20889	-1.37141
	0.95389	-0.94117	0.20917	-1.06521
	0.95528	-1.50123	0.20944	-1.08325
	0.95667	-0.98385	0.20972	-1.45734
	0.95806	-0.95317	0.21	-1.18087
	0.95944	-1.51418	0.21028	-1.32866
	0.96083	-0.87422	0.21056	-1.41485
	0.96222	-0.99465	0.21083	-1.23466
	0.96361	-0.95571	0.21111	-0.93958
	0.965	-0.90446	0.21139	-0.91576
	0.96639	-1.42577	0.21167	-1.48738
	0.96778	-1.30478	0.21194	-1.53273
	0.96917	-1.42184	0.21222	-0.94479
	0.97056	-0.89798	0.2125	-0.87289
	0.97194	-1.01853	0.21278	-0.9035
	0.97333	-1.16677	0.21306	-1.04774
	0.97472	-0.88521	0.21333	-1.41949
	0.97611	-1.12567	0.21361	-0.91779
	0.9775	-1.20259	0.21389	-1.45188
	0.97889	-1.17934	0.21417	-1.38455
	0.98028	-0.85288	0.21444	-0.94447
	0.98167	-1.13037	0.21472	-1.2372
	0.98306	-1.42203	0.215	-1.08572
	0.98444	-1.28643	0.21528	-1.07404
	0.98583	-0.99407	0.21556	-1.49684
	0.98722	-1.39033	0.21583	-1.11088
	0.98861	-1.60399	0.21611	-0.97813
	0.99	-1.12796	0.21639	-0.88839
	0.99139	-0.8419	0.21667	-0.88153
	0.99278	-0.87238	0.21694	-1.48732
	0.99417	-1.40685	0.21722	-1.02856
	0.99556	-1.35121	0.2175	-0.91132
	0.99694	-1.22056	0.21778	-1.41428
	0.99833	-1.24819	0.21806	-1.41599
	0.99972	-0.85358	0.21833	-1.02189
			0.21861	-1.34263
			0.21889	-1.34886
			0.21917	-0.94892
			0.21944	-0.87994
			0.21972	-1.19008
			0.22	-0.85352
			0.22028	-1.09989
			0.22056	-1.02069
			0.22083	-0.97782
			0.22111	-1.44991
			0.22139	-1.03548
			0.22167	-0.94676
			0.22194	-1.05244
			0.22222	-1.31996
			0.2225	-1.3843
			0.22278	-1.37083
			0.22306	-1.04609
			0.22333	-0.856
			0.22361	-0.97801
			0.22389	-1.34905
			0.22417	-0.85689
			0.22444	-1.45455
			0.22472	-1.31189
			0.225	-0.87041
			0.22528	-1.17883
			0.22556	-0.85244
			0.22583	-0.81243
			0.22611	-1.30338
			0.22639	-0.91602
			0.22667	-1.15629
			0.22694	-0.89785
			0.22722	-0.86984
			0.2275	-0.90395
			0.22778	-0.86076
			0.22806	-1.2971
			0.22833	-1.09277
			0.22861	-1.048
			0.22889	-1.02005
			0.22917	-1.15178
			0.22944	-1.02526
			0.22972	-1.23784
			0.23	-0.87924
			0.23028	-1.06241
			0.23056	-1.12555
			0.23083	-1.22063
			0.23111	-1.12529
			0.23139	-1.44546
			0.23167	-0.83326
			0.23194	-1.28154
			0.23222	-0.98652
			0.2325	-0.89677
			0.23278	-0.86889
			0.23306	-1.338
			0.23333	-1.4675
			0.23361	-1.17629
			0.23389	-0.81941
			0.23417	-1.04234
			0.23444	-0.93863
			0.23472	-1.07347
			0.235	-0.82799
			0.23528	-0.79744
			0.23556	-1.03199
			0.23583	-0.96295
			0.23611	-0.85657
			0.23639	-1.43416
			0.23667	-1.39262
			0.23694	-0.92478
			0.23722	-1.1756
			0.2375	-1.42018
			0.23778	-1.15641
			0.23806	-0.85758
			0.23833	-0.81897
			0.23861	-0.86521
			0.23889	-1.20881
			0.23917	-1.24152
			0.23944	-1.41034
			0.23972	-0.85244
			0.24	-1.39453
			0.24028	-1.39535
			0.24056	-0.9547
			0.24083	-1.39052
			0.24111	-1.31202
			0.24139	-1.3481
			0.24167	-0.86857
			0.24194	-1.2332
			0.24222	-1.45296
			0.2425	-0.81605
			0.24278	-0.73589
			0.24306	-1.35794
			0.24333	-0.8095
			0.24361	-0.92961
			0.24389	-1.11754
			0.24417	-0.78207
			0.24444	-0.79807
			0.24472	-1.39097
			0.245	-0.85644
			0.24528	-1.13539
			0.24556	-0.99973
			0.24583	-1.15044
			0.24611	-1.46388
			0.24639	-1.45874
			0.24667	-0.8271
			0.24694	-1.1009
			0.24722	-1.01935
			0.2475	-0.76041
			0.24778	-1.15927
			0.24806	-1.45029
			0.24833	-1.09747
			0.24861	-0.88223
			0.24889	-1.22812
			0.24917	-0.78397
			0.24944	-1.37077
			0.24972	-0.95692
			0.25	-1.39795
			0.25028	-1.07658
			0.25056	-1.30732
			0.25083	-1.41783
			0.25111	-1.36105
			0.25139	-0.95393
			0.25167	-0.79178
			0.25194	-1.03079
			0.25222	-1.36245
			0.2525	-0.7552
			0.25278	-1.06635
			0.25306	-1.33692
			0.25333	-1.35388
			0.25361	-1.09951
			0.25389	-1.0809
			0.25417	-1.29144
			0.25444	-1.39649
			0.25472	-0.96803
			0.255	-0.89677
			0.25528	-1.39541
			0.25556	-0.73551
			0.25583	-1.1051
			0.25611	-0.91875
			0.25639	-0.81452
			0.25667	-1.34371
			0.25694	-1.39681
			0.25722	-1.30999
			0.2575	-0.78137
			0.25778	-0.97877
			0.25806	-1.30237
			0.25833	-1.18042
			0.25861	-1.4353
			0.25889	-1.2976
			0.25917	-1.299
			0.25944	-0.96194
			0.25972	-1.25346
			0.26	-1.0633
			0.26028	-1.14219
			0.26056	-1.37769
			0.26083	-1.30294
			0.26111	-1.12142
			0.26139	-1.30738
			0.26167	-1.25804
			0.26194	-0.81732
			0.26222	-1.08325
			0.2625	-0.94161
			0.26278	-0.81465
			0.26306	-1.37458
			0.26333	-1.28712
			0.26361	-0.87295
			0.26389	-0.84799
			0.26417	-0.85219
			0.26444	-1.32746
			0.26472	-1.2689
			0.265	-0.73507
			0.26528	-1.03656
			0.26556	-0.74777
			0.26583	-0.84056
			0.26611	-0.74008
			0.26639	-0.75006
			0.26667	-1.17166
			0.26694	-0.83478
			0.26722	-0.74631
			0.2675	-1.3105
			0.26778	-0.84825
			0.26806	-1.23536
			0.26833	-0.813
			0.26861	-0.95609
			0.26889	-1.1796
			0.26917	-0.9848
			0.26944	-1.29316
			0.26972	-1.35318
			0.27	-1.28249
			0.27028	-1.18061
			0.27056	-1.36925
			0.27083	-0.92275
			0.27111	-0.76422
			0.27139	-1.34613
			0.27167	-0.74968
			0.27194	-0.72338
			0.27222	-1.3601
			0.2725	-0.81706
			0.27278	-1.14384
			0.27306	-0.84171
			0.27333	-0.78162
			0.27361	-0.7533
			0.27389	-1.16982
			0.27417	-1.24349
			0.27444	-0.94022
			0.27472	-0.97991
			0.275	-0.8506
			0.27528	-0.76924
			0.27556	-0.78188
			0.27583	-1.32396
			0.27611	-0.78975
			0.27639	-0.77908
			0.27667	-0.95285
			0.27694	-1.24959
			0.27722	-1.27226
			0.2775	-1.11659
			0.27778	-1.17159
			0.27806	-0.77997
			0.27833	-0.88
			0.27861	-0.73164
			0.27889	-0.80912
			0.27917	-0.93806
			0.27944	-0.9385
			0.27972	-0.92161
			0.28	-0.8847
			0.28028	-1.13228
			0.28056	-0.87524
			0.28083	-0.91652
			0.28111	-0.76498
			0.28139	-1.32415
			0.28167	-1.33901
			0.28194	-0.70388
			0.28222	-0.7176
			0.2825	-1.18049
			0.28278	-0.71938
			0.28306	-0.83535
			0.28333	-0.73145
			0.28361	-1.27099
			0.28389	-0.67556
			0.28417	-0.78454
			0.28444	-0.90465
			0.28472	-1.19865
			0.285	-1.14606
			0.28528	-1.29875
			0.28556	-1.03428
			0.28583	-0.76098
			0.28611	-0.93583
			0.28639	-0.74478
			0.28667	-0.95578
			0.28694	-0.79712
			0.28722	-1.19649
			0.2875	-1.18722
			0.28778	-1.04647
			0.28806	-0.99052
			0.28833	-0.68794
			0.28861	-1.30211
			0.28889	-0.97686
			0.28917	-1.28731
			0.28944	-1.29424
			0.28972	-0.73602
			0.29	-1.25499
			0.29028	-0.75209
			0.29056	-0.69239
			0.29083	-1.32136
			0.29111	-0.80404
			0.29139	-1.05035
			0.29167	-1.11456
			0.29194	-0.71189
			0.29222	-0.7378
			0.2925	-1.29608
			0.29278	-0.93914
			0.29306	-1.28363
			0.29333	-0.64958
			0.29361	-1.07709
			0.29389	-1.26108
			0.29417	-0.73983
			0.29444	-0.96803
			0.29472	-0.65879
			0.295	-0.72313
			0.29528	-1.06438
			0.29556	-1.23771
			0.29583	-0.80436
			0.29611	-1.17223
			0.29639	-1.30313
			0.29667	-0.69378
			0.29694	-0.96575
			0.29722	-1.31107
			0.2975	-0.93101
			0.29778	-0.85809
			0.29806	-1.09544
			0.29833	-0.958
			0.29861	-0.79001
			0.29889	-0.78188
			0.29917	-0.78137
			0.29944	-0.8734
			0.29972	-1.1037
			0.3	-0.9164
			0.30028	-1.31602
			0.30056	-1.25804
			0.30083	-0.70471
			0.30111	-0.64818
			0.30139	-0.74199
			0.30167	-0.66971
			0.30194	-0.65853
			0.30222	-1.26083
			0.3025	-1.22825
			0.30278	-1.05721
			0.30306	-1.04552
			0.30333	-0.91824
			0.30361	-1.07982
			0.30389	-0.82684
			0.30417	-1.30974
			0.30444	-1.02145
			0.30472	-0.85085
			0.305	-0.74136
			0.30528	-0.79502
			0.30556	-1.05206
			0.30583	-1.13679
			0.30611	-0.67987
			0.30639	-0.83872
			0.30667	-0.87022
			0.30694	-0.73723
			0.30722	-0.62919
			0.3075	-1.23663
			0.30778	-0.66546
			0.30806	-1.24775
			0.30833	-0.78689
			0.30861	-0.71906
			0.30889	-0.69791
			0.30917	-0.67835
			0.30944	-0.87029
			0.30972	-1.09258
			0.31	-1.07798
			0.31028	-1.21135
			0.31056	-1.00487
			0.31083	-1.14485
			0.31111	-0.98067
			0.31139	-0.60639
			0.31167	-1.01027
			0.31194	-1.3105
			0.31222	-0.73837
			0.3125	-0.67994
			0.31278	-1.25397
			0.31306	-1.14797
			0.31333	-0.98264
			0.31361	-1.0581
			0.31389	-1.09087
			0.31417	-0.67314
			0.31444	-1.19116
			0.31472	-0.65834
			0.315	-0.97489
			0.31528	-1.16658
			0.31556	-0.88483
			0.31583	-0.6887
			0.31611	-0.90579
			0.31639	-0.78855
			0.31667	-0.99585
			0.31694	-1.12701
			0.31722	-1.29932
			0.3175	-0.79668
			0.31778	-0.77953
			0.31806	-1.05594
			0.31833	-1.30218
			0.31861	-0.7183
			0.31889	-1.14346
			0.31917	-1.14231
			0.31944	-1.19719
			0.31972	-1.24025
			0.32	-0.83942
			0.32028	-0.6948
			0.32056	-0.58695
			0.32083	-1.12199
			0.32111	-0.70236
			0.32139	-1.2628
			0.32167	-0.69855
			0.32194	-1.01059
			0.32222	-0.87937
			0.3225	-0.91824
			0.32278	-0.83167
			0.32306	-0.66355
			0.32333	-0.70172
			0.32361	-1.08661
			0.32389	-0.75615
			0.32417	-0.92262
			0.32444	-0.66946
			0.32472	-0.74015
			0.325	-0.69531
			0.32528	-0.75711
			0.32556	-0.77305
			0.32583	-0.69023
			0.32611	-1.15521
			0.32639	-1.12631
			0.32667	-0.66819
			0.32694	-1.34537
			0.32722	-0.70172
			0.3275	-0.62646
			0.32778	-0.8095
			0.32806	-1.1232
			0.32833	-0.93691
			0.32861	-0.80569
			0.32889	-0.66139
			0.32917	-0.80182
			0.32944	-1.08604
			0.32972	-1.20742
			0.33	-1.25359
			0.33028	-0.66444
			0.33056	-1.00208
			0.33083	-0.63287
			0.33111	-1.00379
			0.33139	-0.86654
			0.33167	-0.90007
			0.33194	-0.62227
			0.33222	-0.7082
			0.3325	-1.22945
			0.33278	-0.66101
			0.33306	-1.17096
			0.33333	-0.85936
			0.33361	-1.10916
			0.33389	-0.98836
			0.33417	-0.80608
			0.33444	-0.71201
			0.33472	-0.641
			0.335	-0.70287
			0.33528	-1.27576
			0.33556	-1.27525
			0.33583	-0.7009
			0.33611	-0.82348
			0.33639	-0.74332
			0.33667	-0.90052
			0.33694	-0.98404
			0.33722	-1.1989
			0.3375	-1.13495
			0.33778	-1.12434
			0.33806	-1.22622
			0.33833	-1.1331
			0.33861	-1.06813
			0.33889	-0.66603
			0.33917	-0.70236
			0.33944	-0.90033
			0.33972	-0.93806
			0.34	-1.08966
			0.34028	-0.60036
			0.34056	-0.72427
			0.34083	-0.82208
			0.34111	-0.67155
			0.34139	-1.095
			0.34167	-1.04628
			0.34194	-0.67968
			0.34222	-0.70928
			0.3425	-1.11253
			0.34278	-0.61922
			0.34306	-0.65383
			0.34333	-0.90566
			0.34361	-0.61439
			0.34389	-0.64462
			0.34417	-1.02354
			0.34444	-1.18703
			0.34472	-1.17852
			0.345	-0.60544
			0.34528	-0.79293
			0.34556	-1.16842
			0.34583	-0.61858
			0.34611	-0.7458
			0.34639	-0.96518
			0.34667	-1.03002
			0.34694	-0.75095
			0.34722	-0.8236
			0.3475	-0.67105
			0.34778	-0.72344
			0.34806	-0.63192
			0.34833	-1.12015
			0.34861	-0.78003
			0.34889	-0.61274
			0.34917	-0.64119
			0.34944	-0.8022
			0.34972	-0.84641
			0.35	-1.18525
			0.35028	-1.17648
			0.35056	-0.6652
			0.35083	-0.80163
			0.35111	-1.04482
			0.35139	-0.70115
			0.35167	-0.60334
			0.35194	-0.57
			0.35222	-0.91595
			0.3525	-0.68197
			0.35278	-1.08191
			0.35306	-0.90433
			0.35333	-1.01243
			0.35361	-1.21396
			0.35389	-0.97902
			0.35417	-1.23263
			0.35444	-0.94892
			0.35472	-0.94174
			0.355	-1.04031
			0.35528	-0.66743
			0.35556	-1.07162
			0.35583	-1.12015
			0.35611	-1.03167
			0.35639	-0.58994
			0.35667	-0.76073
			0.35694	-0.62513
			0.35722	-0.75012
			0.3575	-1.20792
			0.35778	-1.06254
			0.35806	-1.21237
			0.35833	-0.63707
			0.35861	-0.67702
			0.35889	-0.93837
			0.35917	-0.52243
			0.35944	-1.15578
			0.35972	-0.61369
			0.36	-0.81973
			0.36028	-0.87048
			0.36056	-1.18754
			0.36083	-1.11856
			0.36111	-0.72471
			0.36139	-1.18214
			0.36167	-1.10814
			0.36194	-0.56352
			0.36222	-0.95355
			0.3625	-0.64621
			0.36278	-1.15578
			0.36306	-0.91221
			0.36333	-1.29513
			0.36361	-1.12599
			0.36389	-1.19452
			0.36417	-0.69124
			0.36444	-1.07867
			0.36472	-0.95514
			0.365	-1.05625
			0.36528	-0.57495
			0.36556	-0.60722
			0.36583	-0.68426
			0.36611	-1.02374
			0.36639	-1.04114
			0.36667	-0.59343
			0.36694	-0.76714
			0.36722	-1.05638
			0.3675	-0.91525
			0.36778	-0.64729
			0.36806	-0.63116
			0.36833	-0.63014
			0.36861	-0.69448
			0.36889	-0.621
			0.36917	-0.58257
			0.36944	-0.65892
			0.36972	-1.21897
			0.37	-0.586
			0.37028	-0.61916
			0.37056	-1.02545
			0.37083	-0.64653
			0.37111	-1.09697
			0.37139	-0.83751
			0.37167	-1.09074
			0.37194	-1.11519
			0.37222	-0.61757
			0.3725	-0.62322
			0.37278	-1.17509
			0.37306	-0.64952
			0.37333	-0.83663
			0.37361	-1.08376
			0.37389	-1.13876
			0.37417	-0.88782
			0.37444	-0.89677
			0.37472	-1.0889
			0.375	-1.07226
			0.37528	-0.72757
			0.37556	-0.81389
			0.37583	-0.69766
			0.37611	-0.60963
			0.37639	-0.87416
			0.37667	-0.6445
			0.37694	-1.06584
			0.37722	-0.60614
			0.3775	-0.87899
			0.37778	-0.98036
			0.37806	-0.79477
			0.37833	-0.56161
			0.37861	-0.68546
			0.37889	-0.57139
			0.37917	-0.7115
			0.37944	-0.56949
			0.37972	-0.85422
			0.38	-0.71627
			0.38028	-1.04304
			0.38056	-1.06464
			0.38083	-1.26293
			0.38111	-0.86152
			0.38139	-0.57647
			0.38167	-1.07543
			0.38194	-0.73666
			0.38222	-0.954
			0.3825	-0.57406
			0.38278	-0.78137
			0.38306	-0.5935
			0.38333	-0.57184
			0.38361	-1.07258
			0.38389	-0.62151
			0.38417	-0.99306
			0.38444	-0.89893
			0.38472	-1.17407
			0.385	-0.89677
			0.38528	-0.6781
			0.38556	-0.67752
			0.38583	-0.56561
			0.38611	-1.13037
			0.38639	-0.64405
			0.38667	-0.5747
			0.38694	-1.01097
			0.38722	-0.55082
			0.3875	-0.56479
			0.38778	-0.75507
			0.38806	-0.52249
			0.38833	-1.10046
			0.38861	-0.86959
			0.38889	-0.74212
			0.38917	-0.94225
			0.38944	-0.6229
			0.38972	-0.74726
			0.39	-0.54993
			0.39028	-0.69302
			0.39056	-0.66997
			0.39083	-1.17509
			0.39111	-1.02005
			0.39139	-0.65644
			0.39167	-0.75596
			0.39194	-0.62735
			0.39222	-0.55825
			0.3925	-0.6969
			0.39278	-1.10967
			0.39306	-1.2024
			0.39333	-0.5994
			0.39361	-0.84571
			0.39389	-0.58283
			0.39417	-0.62398
			0.39444	-0.8344
			0.39472	-0.72414
			0.395	-0.69944
			0.39528	-0.77419
			0.39556	-0.7378
			0.39583	-1.14803
			0.39611	-0.8459
			0.39639	-0.59013
			0.39667	-1.15038
			0.39694	-0.51423
			0.39722	-0.71366
			0.3975	-0.54713
			0.39778	-1.16791
			0.39806	-0.56117
			0.39833	-0.8236
			0.39861	-1.21891
			0.39889	-1.17566
			0.39917	-0.51512
			0.39944	-0.9519
			0.39972	-0.53348
			0.4	-0.89074
			0.40028	-0.95698
			0.40056	-0.54662
			0.40083	-1.14981
			0.40111	-1.15889
			0.40139	-0.55463
			0.40167	-0.5954
			0.40194	-0.78448
			0.40222	-0.98836
			0.4025	-1.03695
			0.40278	-0.68813
			0.40306	-0.66997
			0.40333	-0.8285
			0.40361	-1.04482
			0.40389	-0.97362
			0.40417	-0.75546
			0.40444	-1.00474
			0.40472	-1.15959
			0.405	-1.15286
			0.40528	-0.78226
			0.40556	-0.56682
			0.40583	-0.76104
			0.40611	-0.61045
			0.40639	-0.59629
			0.40667	-1.09201
			0.40694	-0.89855
			0.40722	-1.08928
			0.4075	-0.90509
			0.40778	-0.64374
			0.40806	-0.89455
			0.40833	-0.52389
			0.40861	-1.0633
			0.40889	-1.14485
			0.40917	-0.85276
			0.40944	-0.65752
			0.40972	-0.52814
			0.41	-0.89976
			0.41028	-0.56142
			0.41056	-0.70464
			0.41083	-0.60944
			0.41111	-0.77997
			0.41139	-0.65472
			0.41167	-0.54656
			0.41194	-1.12364
			0.41222	-0.84863
			0.4125	-1.03174
			0.41278	-0.74129
			0.41306	-1.16321
			0.41333	-0.64685
			0.41361	-1.14752
			0.41389	-1.11862
			0.41417	-0.54288
			0.41444	-0.63662
			0.41472	-0.80353
			0.415	-0.55939
			0.41528	-1.02615
			0.41556	-0.64767
			0.41583	-1.14822
			0.41611	-1.06997
			0.41639	-0.72478
			0.41667	-0.64469
			0.41694	-0.75056
			0.41722	-0.50585
			0.4175	-0.52414
			0.41778	-0.66609
			0.41806	-0.63218
			0.41833	-0.6196
			0.41861	-0.83802
			0.41889	-0.66539
			0.41917	-0.66158
			0.41944	-1.09665
			0.41972	-0.5329
			0.42	-0.56523
			0.42028	-1.09913
			0.42056	-1.03009
			0.42083	-0.53271
			0.42111	-0.76759
			0.42139	-0.76809
			0.42167	-0.93405
			0.42194	-0.85371
			0.42222	-0.59782
			0.4225	-0.57343
			0.42278	-0.58276
			0.42306	-1.02164
			0.42333	-0.86864
			0.42361	-0.98683
			0.42389	-0.78626
			0.42417	-1.03688
			0.42444	-0.95984
			0.42472	-0.88375
			0.425	-0.84996
			0.42528	-1.05733
			0.42556	-1.07512
			0.42583	-1.01122
			0.42611	-1.13126
			0.42639	-0.90617
			0.42667	-0.8901
			0.42694	-0.58238
			0.42722	-0.48559
			0.4275	-0.83618
			0.42778	-0.97273
			0.42806	-0.85047
			0.42833	-0.96905
			0.42861	-0.7726
			0.42889	-0.83605
			0.42917	-1.0802
			0.42944	-1.02145
			0.42972	-0.65879
			0.43	-0.83116
			0.43028	-0.58029
			0.43056	-0.98436
			0.43083	-0.70661
			0.43111	-0.56657
			0.43139	-0.7444
			0.43167	-0.47206
			0.43194	-0.51182
			0.43222	-0.92872
			0.4325	-0.76397
			0.43278	-1.12968
			0.43306	-0.67206
			0.43333	-1.06114
			0.43361	-0.50966
			0.43389	-1.15013
			0.43417	-1.04628
			0.43444	-0.60709
			0.43472	-0.55336
			0.435	-0.49175
			0.43528	-0.52662
			0.43556	-0.97388
			0.43583	-0.86933
			0.43611	-0.52871
			0.43639	-0.86438
			0.43667	-1.10922
			0.43694	-0.96479
			0.43722	-0.48921
			0.4375	-0.90776
			0.43778	-1.06438
			0.43806	-0.9505
			0.43833	-0.78162
			0.43861	-0.76022
			0.43889	-0.63294
			0.43917	-0.78175
			0.43944	-0.57724
			0.43972	-0.85339
			0.44	-0.90566
			0.44028	-0.49372
			0.44056	-0.87308
			0.44083	-0.57635
			0.44111	-0.6229
			0.44139	-0.76771
			0.44167	-0.6753
			0.44194	-0.45586
			0.44222	-0.58035
			0.4425	-0.64259
			0.44278	-0.66279
			0.44306	-0.53684
			0.44333	-0.64069
			0.44361	-0.91792
			0.44389	-1.01192
			0.44417	-0.56574
			0.44444	-0.47403
			0.44472	-0.51887
			0.445	-0.62767
			0.44528	-0.60207
			0.44556	-0.64424
			0.44583	-1.16181
			0.44611	-0.5733
			0.44639	-0.94415
			0.44667	-0.50032
			0.44694	-0.6739
			0.44722	-0.96899
			0.4475	-1.0701
			0.44778	-0.78543
			0.44806	-0.531
			0.44833	-0.66133
			0.44861	-0.61452
			0.44889	-0.45904
			0.44917	-0.80709
			0.44944	-0.68572
			0.44972	-0.74504
			0.45	-0.79515
			0.45028	-1.01923
			0.45056	-1.04126
			0.45083	-0.47085
			0.45111	-0.46031
			0.45139	-0.64431
			0.45167	-0.52484
			0.45194	-0.54974
			0.45222	-0.45116
			0.4525	-0.65529
			0.45278	-0.39832
			0.45306	-0.49467
			0.45333	-0.9808
			0.45361	-1.09366
			0.45389	-0.62849
			0.45417	-0.59331
			0.45444	-0.64005
			0.45472	-0.5994
			0.455	-1.13507
			0.45528	-0.95349
			0.45556	-0.57165
			0.45583	-1.02386
			0.45611	-0.44449
			0.45639	-0.96695
			0.45667	-0.65599
			0.45694	-0.63777
			0.45722	-0.55247
			0.4575	-0.62913
			0.45778	-0.49575
			0.45806	-1.04895
			0.45833	-1.03745
			0.45861	-0.59915
			0.45889	-0.80728
			0.45917	-0.89023
			0.45944	-0.4826
			0.45972	-0.93698
			0.46	-0.78804
			0.46028	-0.6598
			0.46056	-0.50312
			0.46083	-0.6243
			0.46111	-0.65625
			0.46139	-0.51188
			0.46167	-0.48349
			0.46194	-0.58943
			0.46222	-0.78581
			0.4625	-0.42265
			0.46278	-0.57787
			0.46306	-0.85682
			0.46333	-0.6565
			0.46361	-0.68445
			0.46389	-1.10478
			0.46417	-1.08261
			0.46444	-1.0593
			0.46472	-1.10802
			0.465	-0.52585
			0.46528	-0.71163
			0.46556	-0.50197
			0.46583	-1.02081
			0.46611	-0.69232
			0.46639	-0.51252
			0.46667	-0.77394
			0.46694	-0.62024
			0.46722	-1.10662
			0.4675	-0.79166
			0.46778	-0.54485
			0.46806	-0.95876
			0.46833	-0.56161
			0.46861	-0.43452
			0.46889	-0.54821
			0.46917	-1.07956
			0.46944	-0.67028
			0.46972	-0.75609
			0.47	-0.8473
			0.47028	-0.59585
			0.47056	-0.54294
			0.47083	-0.49569
			0.47111	-0.52547
			0.47139	-0.49835
			0.47167	-0.48711
			0.47194	-0.84056
			0.47222	-1.09354
			0.4725	-1.00817
			0.47278	-1.05822
			0.47306	-0.77184
			0.47333	-0.42392
			0.47361	-0.53843
			0.47389	-0.51461
			0.47417	-0.54796
			0.47444	-0.89639
			0.47472	-0.5223
			0.475	-1.07969
			0.47528	-0.58873
			0.47556	-0.64729
			0.47583	-0.50496
			0.47611	-0.64621
			0.47639	-1.08795
			0.47667	-0.53024
			0.47694	-0.5216
			0.47722	-0.72001
			0.4775	-0.45771
			0.47778	-1.03434
			0.47806	-0.96835
			0.47833	-0.54034
			0.47861	-0.54281
			0.47889	-0.65879
			0.47917	-1.01694
			0.47944	-0.71627
			0.47972	-0.81427
			0.48	-0.51601
			0.48028	-0.74879
			0.48056	-0.62316
			0.48083	-0.72192
			0.48111	-1.06394
			0.48139	-0.96841
			0.48167	-0.52122
			0.48194	-0.44272
			0.48222	-0.50877
			0.4825	-0.94834
			0.48278	-0.48737
			0.48306	-0.5726
			0.48333	-0.73342
			0.48361	-0.95813
			0.48389	-1.02081
			0.48417	-1.05232
			0.48444	-0.55837
			0.48472	-0.76784
			0.485	-0.98194
			0.48528	-0.82513
			0.48556	-1.06978
			0.48583	-0.4438
			0.48611	-1.04095
			0.48639	-0.92618
			0.48667	-0.58067
			0.48694	-0.71932
			0.48722	-0.46965
			0.4875	-0.49886
			0.48778	-0.64952
			0.48806	-0.9552
			0.48833	-0.47898
			0.48861	-0.52852
			0.48889	-0.8525
			0.48917	-1.08788
			0.48944	-0.69035
			0.48972	-1.0553
			0.49	-0.90973
			0.49028	-0.57895
			0.49056	-0.64202
			0.49083	-0.93971
			0.49111	-1.0581
			0.49139	-0.53926
			0.49167	-0.41814
			0.49194	-0.59991
			0.49222	-0.53094
			0.4925	-0.47676
			0.49278	-0.4988
			0.49306	-0.98575
			0.49333	-0.44996
			0.49361	-0.58403
			0.49389	-0.70922
			0.49417	-1.00424
			0.49444	-0.9963
			0.49472	-1.00494
			0.495	-0.49899
			0.49528	-0.70706
			0.49556	-1.03282
			0.49583	-0.48444
			0.49611	-0.74631
			0.49639	-0.71608
			0.49667	-0.76936
			0.49694	-0.7754
			0.49722	-1.00595
			0.4975	-0.68064
			0.49778	-0.92396
			0.49806	-0.68451
			0.49833	-0.50985
			0.49861	-1.02697
			0.49889	-0.76168
			0.49917	-0.44449
			0.49944	-0.43605
			0.49972	-1.02589
			0.5	-0.75996
			0.50028	-0.63148
			0.50056	-0.75291
			0.50083	-0.74358
			0.50111	-1.01605
			0.50139	-0.76289
			0.50167	-1.00208
			0.50194	-1.06902
			0.50222	-0.65263
			0.5025	-0.8384
			0.50278	-0.42989
			0.50306	-0.60499
			0.50333	-0.57082
			0.50361	-1.0574
			0.50389	-0.56707
			0.50417	-0.78067
			0.50444	-0.54891
			0.50472	-0.85295
			0.505	-0.53506
			0.50528	-0.4685
			0.50556	-0.46412
			0.50583	-0.94371
			0.50611	-1.0419
			0.50639	-0.45491
			0.50667	-1.01192
			0.50694	-0.57317
			0.50722	-1.07582
			0.5075	-0.59864
			0.50778	-0.70553
			0.50806	-0.96009
			0.50833	-0.57978
			0.50861	-1.05632
			0.50889	-0.65834
			0.50917	-0.65923
			0.50944	-0.5101
			0.50972	-0.84622
			0.51	-0.87696
			0.51028	-0.54167
			0.51056	-0.43954
			0.51083	-0.96524
			0.51111	-0.82005
			0.51139	-0.48648
			0.51167	-0.46348
			0.51194	-0.73627
			0.51222	-0.58721
			0.5125	-0.61185
			0.51278	-0.43274
			0.51306	-0.88077
			0.51333	-0.55672
			0.51361	-0.48051
			0.51389	-0.87168
			0.51417	-0.50566
			0.51444	-0.4772
			0.51472	-0.5693
			0.515	-0.97146
			0.51528	-0.42315
			0.51556	-0.47034
			0.51583	-1.12631
			0.51611	-0.83643
			0.51639	-1.04063
			0.51667	-0.43128
			0.51694	-1.05822
			0.51722	-0.89747
			0.5175	-0.75431
			0.51778	-0.53951
			0.51806	-0.5552
			0.51833	-0.7526
			0.51861	-0.90789
			0.51889	-0.64958
			0.51917	-0.75495
			0.51944	-1.03568
			0.51972	-0.48032
			0.52	-1.05575
			0.52028	-0.49111
			0.52056	-0.93088
			0.52083	-0.46723
			0.52111	-0.83599
			0.52139	-0.85822
			0.52167	-0.75723
			0.52194	-0.95781
			0.52222	-0.92402
			0.5225	-0.43293
			0.52278	-0.50401
			0.52306	-0.70915
			0.52333	-0.6955
			0.52361	-1.04139
			0.52389	-0.45828
			0.52417	-0.86063
			0.52444	-0.90801
			0.52472	-0.80925
			0.525	-0.72357
			0.52528	-0.62322
			0.52556	-0.54116
			0.52583	-0.42646
			0.52611	-0.59585
			0.52639	-0.54808
			0.52667	-1.09341
			0.52694	-0.68743
			0.52722	-0.96168
			0.5275	-0.55285
			0.52778	-0.64723
			0.52806	-0.58734
			0.52833	-0.52147
			0.52861	-1.00239
			0.52889	-1.05149
			0.52917	-1.00544
			0.52944	-0.47733
			0.52972	-0.41026
			0.53	-0.45771
			0.53028	-0.51188
			0.53056	-0.65606
			0.53083	-0.44703
			0.53111	-1.03847
			0.53139	-0.98829
			0.53167	-0.94644
			0.53194	-1.0466
			0.53222	-0.7256
			0.5325	-0.59521
			0.53278	-0.49975
			0.53306	-0.94657
			0.53333	-0.43516
			0.53361	-0.4189
			0.53389	-0.87575
			0.53417	-0.77152
			0.53444	-0.52115
			0.53472	-0.82075
			0.535	-1.06623
			0.53528	-0.60175
			0.53556	-0.38606
			0.53583	-1.01961
			0.53611	-0.82227
			0.53639	-0.69296
			0.53667	-0.68604
			0.53694	-0.41858
			0.53722	-0.45046
			0.5375	-0.68889
			0.53778	-0.9392
			0.53806	-0.43662
			0.53833	-0.54002
			0.53861	-0.98804
			0.53889	-0.47657
			0.53917	-0.69277
			0.53944	-0.73748
			0.53972	-0.6774
			0.54	-0.74193
			0.54028	-0.74478
			0.54056	-0.37133
			0.54083	-0.42696
			0.54111	-0.43509
			0.54139	-0.96714
			0.54167	-0.49867
			0.54194	-0.53106
			0.54222	-0.53602
			0.5425	-0.59413
			0.54278	-0.88725
			0.54306	-0.42982
			0.54333	-0.86178
			0.54361	-0.91754
			0.54389	-0.64304
			0.54417	-0.48152
			0.54444	-0.98112
			0.54472	-1.02913
			0.545	-0.5148
			0.54528	-1.0358
			0.54556	-0.91684
			0.54583	-0.63827
			0.54611	-0.81662
			0.54639	-0.63707
			0.54667	-0.41496
			0.54694	-0.84837
			0.54722	-0.89868
			0.5475	-0.42144
			0.54778	-0.46456
			0.54806	-0.97693
			0.54833	-0.9345
			0.54861	-0.47301
			0.54889	-0.84304
			0.54917	-0.54828
			0.54944	-0.52173
			0.54972	-0.62481
			0.55	-0.93666
			0.55028	-0.68629
			0.55056	-0.97578
			0.55083	-0.82018
			0.55111	-0.64443
			0.55139	-0.58549
			0.55167	-0.49651
			0.55194	-1.044
			0.55222	-0.61534
			0.5525	-0.621
			0.55278	-1.03974
			0.55306	-0.54592
			0.55333	-0.39356
			0.55361	-0.79642
			0.55389	-0.8673
			0.55417	-0.42195
			0.55444	-0.51385
			0.55472	-0.4955
			0.555	-0.90516
			0.55528	-0.88185
			0.55556	-0.68165
			0.55583	-1.00894
			0.55611	-0.4692
			0.55639	-0.41445
			0.55667	-0.38555
			0.55694	-0.55926
			0.55722	-1.15972
			0.5575	-0.46793
			0.55778	-0.7291
			0.55806	-0.69131
			0.55833	-0.43446
			0.55861	-0.82907
			0.55889	-0.62132
			0.55917	-0.85396
			0.55944	-1.01935
			0.55972	-0.64831
			0.56	-0.67968
			0.56028	-0.78975
			0.56056	-0.41363
			0.56083	-0.75342
			0.56111	-0.83059
			0.56139	-0.43643
			0.56167	-0.55634
			0.56194	-0.95419
			0.56222	-0.59966
			0.5625	-0.41032
			0.56278	-0.58276
			0.56306	-0.97851
			0.56333	-1.02615
			0.56361	-0.35634
			0.56389	-0.53951
			0.56417	-0.75952
			0.56444	-0.89899
			0.56472	-0.4537
			0.565	-0.87543
			0.56528	-0.44634
			0.56556	-0.55583
			0.56583	-0.80588
			0.56611	-0.69925
			0.56639	-0.60086
			0.56667	-0.44792
			0.56694	-0.7425
			0.56722	-0.41388
			0.5675	-0.60614
			0.56778	-0.42982
			0.56806	-0.48781
			0.56833	-0.45739
			0.56861	-0.46806
			0.56889	-0.47231
			0.56917	-0.72687
			0.56944	-0.4168
			0.56972	-0.68921
			0.57	-0.4424
			0.57028	-0.41903
			0.57056	-0.54592
			0.57083	-0.50833
			0.57111	-0.72135
			0.57139	-0.49321
			0.57167	-0.97407
			0.57194	-0.49829
			0.57222	-0.42804
			0.5725	-1.04717
			0.57278	-0.70699
			0.57306	-0.58276
			0.57333	-1.01224
			0.57361	-0.36021
			0.57389	-1.0238
			0.57417	-0.46393
			0.57444	-0.57914
			0.57472	-0.47181
			0.575	-0.6001
			0.57528	-0.5928
			0.57556	-0.66336
			0.57583	-0.46514
			0.57611	-0.37654
			0.57639	-0.62925
			0.57667	-0.62983
[truncated: 1,167 more rows]

[truncated: 8 more sheets: Figure 6 d, Figure 7 a, Figure 7 b, Figure 7 c, Figure 7 d, Figure 7 e, Figure 8 a, Figure 8 b]
